# Supplementary material for: Long Non-Coding RNAs as Molecular Signatures for Canine B-Cell Lymphoma Characterization
Source: Noncoding RNA. 2019 Sep 19;5(3):47. doi: 10.3390/ncrna5030047 (PMC6789837; doi:10.3390/ncrna5030047)
Supplement: Supplementary file 1 [file ncrna-05-00047-s001.zip]

Archive with 11 entries (10 files):
- Table S1.xlsx
- __MACOSX/
- __MACOSX/._Table S1.xlsx
- Table S5.xlsx
- __MACOSX/._Table S5.xlsx
- Table S4.xlsx
- __MACOSX/._Table S4.xlsx
- Table S3.xlsx
- __MACOSX/._Table S3.xlsx
- Table S2.xlsx
- __MACOSX/._Table S2.xlsx
