# Supplementary material for: Long Non-Coding RNAs as Molecular Signatures for Canine B-Cell Lymphoma Characterization
Source: Noncoding RNA. 2019 Sep 19;5(3):47. doi: 10.3390/ncrna5030047 (PMC6789837; doi:10.3390/ncrna5030047)
Supplement: Supplementary file 1 [file ncrna-05-00047-s001.zip › Table S1.xlsx]

## Sheet: Foglio1
	Annotated DLBCLvsControl	Novel DLBCLvsControl
1	144	371
0	374	795
-1	208	463
