# Supplementary material for: Long Non-Coding RNAs as Molecular Signatures for Canine B-Cell Lymphoma Characterization
Source: Noncoding RNA. 2019 Sep 19;5(3):47. doi: 10.3390/ncrna5030047 (PMC6789837; doi:10.3390/ncrna5030047)
Supplement: Supplementary file 1 [file ncrna-05-00047-s001.zip › Table S5.xlsx]

## Sheet: comparison_table
CLUSTERs of DLBCL	EHA1	EHA2
DLBCL1	10	21
DLBCL2	8	0
DLBCL3	5	0
Noise	3	3

## Sheet: comparison_map
ID	group	Clusters	Luca_clusters
10BIN	DLBCL	DLBCL1	2
11DES	DLBCL	DLBCL1	2
12CAN	DLBCL	DLBCL1	2
13ZOP	DLBCL	DLBCL1	2
16RIG	DLBCL	DLBCL2	1
17CAN	DLBCL	DLBCL1	1
18COR	DLBCL	DLBCL3	1
19DON	DLBCL	DLBCL1	2
1ZON	DLBCL	DLBCL1	1
21STA	DLBCL	DLBCL1	2
23RAI	DLBCL	DLBCL1	2
24ERM	DLBCL	DLBCL1	2
26PAS	DLBCL	DLBCL2	1
27GAR	DLBCL	DLBCL1	2
28MAN	DLBCL	DLBCL1	2
29PED	DLBCL	DLBCL1	2
2VOL	DLBCL	DLBCL1	1
30CER	DLBCL	DLBCL1	1
32TEB	DLBCL	DLBCL1	1
33DIG	DLBCL	DLBCL2	1
34BOR	DLBCL	DLBCL3	1
35ANG	DLBCL	DLBCL1	2
36REI	DLBCL	DLBCL1	2
37BEG	DLBCL	DLBCL2	1
38GOV	DLBCL	DLBCL1	1
39BER	DLBCL	DLBCL1	1
3GIA	DLBCL	DLBCL1	2
40PIN	DLBCL	DLBCL1	2
41RAI	DLBCL	DLBCL2	1
42TAD	DLBCL	DLBCL3	1
43GIA	DLBCL	DLBCL1	2
44GHE	DLBCL	DLBCL1	1
45FO	DLBCL	DLBCL1	2
46MAR	DLBCL	NoiseDLBCL	1
47GIA	DLBCL	NoiseDLBCL	2
48CAS	DLBCL	NoiseDLBCL	2
49CAV	DLBCL	DLBCL2	1
4DIG	DLBCL	DLBCL2	1
50RUZ	DLBCL	DLBCL1	2
52SOL	DLBCL	NoiseDLBCL	2
53GUE	DLBCL	DLBCL1	1
55DIA	DLBCL	DLBCL1	2
56GAL	DLBCL	DLBCL3	1
57DIL	DLBCL	DLBCL1	1
58RIS	DLBCL	DLBCL3	1
59PIO	DLBCL	NoiseDLBCL	1
5MAN	DLBCL	DLBCL1	2
60MAG	DLBCL	NoiseDLBCL	1
61RAP	DLBCL	DLBCL2	1
6SBR	DLBCL	DLBCL1	2
