# Supplementary material for: Long Non-Coding RNAs as Molecular Signatures for Canine B-Cell Lymphoma Characterization
Source: Noncoding RNA. 2019 Sep 19;5(3):47. doi: 10.3390/ncrna5030047 (PMC6789837; doi:10.3390/ncrna5030047)
Supplement: Supplementary file 1 [file ncrna-05-00047-s001.zip › Table S4.xlsx]

## Sheet: DLBCL1vsDLBCL2
Annotation Cluster 1	Enrichment Score: 1.570187158123015
Category	Term	Count	%	PValue	Genes	List Total	Pop Hits	Pop Total	Fold Enrichment	Bonferroni	Benjamini	FDR
GOTERM_MF_DIRECT	GO:0016493~C-C chemokine receptor activity	3	2.6548672566371683	0.0016053825913216972	ENSCAFG00000013794, ENSCAFG00000013783, ENSCAFG00000013786	72	10	11618	48.408333333333324	0.1700368870914999	0.1700368870914999	1.8163274728076328
INTERPRO	IPR000355:Chemokine receptor family	3	2.6548672566371683	0.004628194328937487	ENSCAFG00000013794, ENSCAFG00000013783, ENSCAFG00000013786	100	16	15402	28.87875	0.6669385284219951	0.6669385284219951	5.800726079354668
GOTERM_BP_DIRECT	GO:0006935~chemotaxis	3	2.6548672566371683	0.02755091284441187	ENSCAFG00000013794, ENSCAFG00000013783, ENSCAFG00000013786	85	38	12321	11.443653250773995	0.9999701912597331	0.9689938478159225	32.003225376730796
REACTOME_PATHWAY	R-CFA-380108:R-CFA-380108	3	2.6548672566371683	0.0524302330333339	ENSCAFG00000013794, ENSCAFG00000013783, ENSCAFG00000013786	50	45	5958	7.943999999999999	0.9994962922904975	0.977556566450241	47.07134260004594
KEGG_PATHWAY	cfa04060:Cytokine-cytokine receptor interaction	4	3.5398230088495577	0.10298978539859634	ENSCAFG00000013794, ENSCAFG00000013783, ENSCAFG00000002588, ENSCAFG00000013786	40	196	6750	3.443877551020408	0.9999998716432452	0.6780827901572961	72.52365065568365
GOTERM_BP_DIRECT	GO:0006954~inflammatory response	3	2.6548672566371683	0.3430638697274918	ENSCAFG00000013794, ENSCAFG00000013783, ENSCAFG00000013786	85	178	12321	2.4430270984798415	1.0	0.9999998438243157	99.69751873774443
Annotation Cluster 2	Enrichment Score: 1.4984975790815764
Category	Term	Count	%	PValue	Genes	List Total	Pop Hits	Pop Total	Fold Enrichment	Bonferroni	Benjamini	FDR
KEGG_PATHWAY	cfa05222:Small cell lung cancer	4	3.5398230088495577	0.011915713178008613	ENSCAFG00000004436, ENSCAFG00000019605, ENSCAFG00000019735, ENSCAFG00000013006	40	83	6750	8.132530120481928	0.8262507396226328	0.2953319303782165	13.279370443172878
KEGG_PATHWAY	cfa05169:Epstein-Barr virus infection	4	3.5398230088495577	0.02515930713439188	ENSCAFG00000019434, ENSCAFG00000004436, ENSCAFG00000019605, ENSCAFG00000019735	40	110	6750	6.136363636363638	0.9757722628022644	0.33857713214499974	26.130096229272915
KEGG_PATHWAY	cfa05212:Pancreatic cancer	3	2.6548672566371683	0.05239254652292355	ENSCAFG00000004436, ENSCAFG00000019605, ENSCAFG00000019735	40	64	6750	7.91015625	0.9996129595697396	0.5104511549108023	47.251445779708654
KEGG_PATHWAY	cfa05220:Chronic myeloid leukemia	3	2.6548672566371683	0.06455374737316556	ENSCAFG00000004436, ENSCAFG00000019605, ENSCAFG00000019735	40	72	6750	7.03125	0.9999412847958628	0.5559868001206055	54.75864351749917
Annotation Cluster 3	Enrichment Score: 1.0966893186860658
Category	Term	Count	%	PValue	Genes	List Total	Pop Hits	Pop Total	Fold Enrichment	Bonferroni	Benjamini	FDR
KEGG_PATHWAY	cfa05323:Rheumatoid arthritis	4	3.5398230088495577	0.011530569279934092	ENSCAFG00000002588, ENSCAFG00000000814, ENSCAFG00000000812, ENSCAFG00000019582	40	82	6750	8.231707317073171	0.8160780907766956	0.345125067589499	12.8767446454909
KEGG_PATHWAY	cfa04145:Phagosome	3	2.6548672566371683	0.18505778901738915	ENSCAFG00000000814, ENSCAFG00000000812, ENSCAFG00000019582	40	136	6750	3.722426470588235	0.9999999999998942	0.7120250042907337	91.21643632249878
KEGG_PATHWAY	cfa05152:Tuberculosis	3	2.6548672566371683	0.2403111519608641	ENSCAFG00000000814, ENSCAFG00000000812, ENSCAFG00000019582	40	162	6750	3.125	1.0	0.7737706870047718	96.18705994184401
Annotation Cluster 4	Enrichment Score: 0.9942434536025339
Category	Term	Count	%	PValue	Genes	List Total	Pop Hits	Pop Total	Fold Enrichment	Bonferroni	Benjamini	FDR
REACTOME_PATHWAY	R-CFA-1169091:R-CFA-1169091	3	2.6548672566371683	0.07947663357866724	ENSCAFG00000011295, ENSCAFG00000019605, ENSCAFG00000011311	50	57	5958	6.271578947368421	0.9999915099704253	0.9795997071883582	62.40614345871184
REACTOME_PATHWAY	R-CFA-5607764:R-CFA-5607764	3	2.6548672566371683	0.10725569092525447	ENSCAFG00000011295, ENSCAFG00000019605, ENSCAFG00000011311	50	68	5958	5.257058823529412	0.999999887145275	0.9592146729361056	73.82402113069698
REACTOME_PATHWAY	R-CFA-2871837:R-CFA-2871837	3	2.6548672566371683	0.1098980953610116	ENSCAFG00000011295, ENSCAFG00000019605, ENSCAFG00000011311	50	69	5958	5.1808695652173915	0.9999999256977478	0.9351613949180733	74.72481159783892
REACTOME_PATHWAY	R-CFA-202424:R-CFA-202424	3	2.6548672566371683	0.11255795957363367	ENSCAFG00000011295, ENSCAFG00000019605, ENSCAFG00000011311	50	70	5958	5.106857142857142	0.9999999512763527	0.909761597407593	75.60281524762952
Annotation Cluster 5	Enrichment Score: 0.820776934579117
Category	Term	Count	%	PValue	Genes	List Total	Pop Hits	Pop Total	Fold Enrichment	Bonferroni	Benjamini	FDR
SMART	SM00389:HOX	4	3.5398230088495577	0.07798339314125466	ENSCAFG00000031345, ENSCAFG00000013464, ENSCAFG00000011340, ENSCAFG00000009443	43	195	8172	3.898389982110912	0.9909874618286517	0.9909874618286517	55.41656026130216
INTERPRO	IPR017970:Homeobox, conserved site	4	3.5398230088495577	0.07809045267571568	ENSCAFG00000031345, ENSCAFG00000013464, ENSCAFG00000011340, ENSCAFG00000009443	100	155	15402	3.974709677419355	0.9999999957230903	0.999934601913835	64.91487114226899
INTERPRO	IPR020479:Homeodomain, metazoa	3	2.6548672566371683	0.08779030794552929	ENSCAFG00000031345, ENSCAFG00000013464, ENSCAFG00000011340	100	77	15402	6.00077922077922	0.9999999996513098	0.9992961503551171	69.38396110664074
INTERPRO	IPR001356:Homeodomain	4	3.5398230088495577	0.13649094154436095	ENSCAFG00000031345, ENSCAFG00000013464, ENSCAFG00000011340, ENSCAFG00000009443	100	199	15402	3.095879396984925	0.9999999999999992	0.9998325775493437	84.89902329056092
UP_KEYWORDS	Homeobox	4	3.5398230088495577	0.14383902888790187	ENSCAFG00000031345, ENSCAFG00000013464, ENSCAFG00000011340, ENSCAFG00000009443	110	197	16383	3.024088601753576	0.9999809944765063	0.9733133979914536	79.95498942513112
INTERPRO	IPR009057:Homeodomain-like	4	3.5398230088495577	0.24613286749588384	ENSCAFG00000031345, ENSCAFG00000013464, ENSCAFG00000011340, ENSCAFG00000009443	100	267	15402	2.3074157303370786	1.0	0.9999984732288231	97.37372414091709
UP_KEYWORDS	DNA-binding	4	3.5398230088495577	0.6956081056046131	ENSCAFG00000031345, ENSCAFG00000013464, ENSCAFG00000011340, ENSCAFG00000009443	110	535	16383	1.1135429056924384	1.0	0.9973868435157632	99.99954921049562
Annotation Cluster 6	Enrichment Score: 0.7822695346569933
Category	Term	Count	%	PValue	Genes	List Total	Pop Hits	Pop Total	Fold Enrichment	Bonferroni	Benjamini	FDR
UP_KEYWORDS	Transmembrane helix	35	30.973451327433626	0.13421362556378316	ENSCAFG00000019568, ENSCAFG00000014782, ENSCAFG00000016657, ENSCAFG00000000811, ENSCAFG00000024620, ENSCAFG00000017019, ENSCAFG00000011418, ENSCAFG00000009286, ENSCAFG00000014095, ENSCAFG00000013006, ENSCAFG00000023414, ENSCAFG00000013794, ENSCAFG00000014082, ENSCAFG00000017398, ENSCAFG00000030013, ENSCAFG00000007004, ENSCAFG00000000814, ENSCAFG00000011731, ENSCAFG00000000812, ENSCAFG00000002587,…	110	4273	16383	1.2199327702487075	0.999958432656658	0.999958432656658	77.49625967220324
UP_KEYWORDS	Transmembrane	35	30.973451327433626	0.13582723865249646	ENSCAFG00000019568, ENSCAFG00000014782, ENSCAFG00000016657, ENSCAFG00000000811, ENSCAFG00000024620, ENSCAFG00000017019, ENSCAFG00000011418, ENSCAFG00000009286, ENSCAFG00000014095, ENSCAFG00000013006, ENSCAFG00000023414, ENSCAFG00000013794, ENSCAFG00000014082, ENSCAFG00000017398, ENSCAFG00000030013, ENSCAFG00000007004, ENSCAFG00000000814, ENSCAFG00000011731, ENSCAFG00000000812, ENSCAFG00000002587,…	110	4278	16383	1.2185069488716052	0.999963521234844	0.9939602346770742	77.92655569411959
UP_KEYWORDS	Membrane	36	31.858407079646017	0.1485440641575798	ENSCAFG00000019568, ENSCAFG00000014782, ENSCAFG00000016657, ENSCAFG00000000811, ENSCAFG00000024620, ENSCAFG00000017019, ENSCAFG00000011418, ENSCAFG00000009286, ENSCAFG00000014095, ENSCAFG00000013006, ENSCAFG00000023414, ENSCAFG00000013794, ENSCAFG00000014082, ENSCAFG00000017398, ENSCAFG00000030013, ENSCAFG00000007004, ENSCAFG00000000814, ENSCAFG00000011731, ENSCAFG00000000812, ENSCAFG00000002587,…	110	4459	16383	1.202446533058778	0.9999870773249749	0.9400432469374812	81.06618148829027
GOTERM_CC_DIRECT	GO:0016021~integral component of membrane	29	25.663716814159294	0.27433617522031395	ENSCAFG00000019568, ENSCAFG00000014782, ENSCAFG00000016657, ENSCAFG00000000811, ENSCAFG00000024620, ENSCAFG00000017019, ENSCAFG00000023414, ENSCAFG00000013794, ENSCAFG00000014082, ENSCAFG00000017398, ENSCAFG00000030013, ENSCAFG00000007004, ENSCAFG00000000814, ENSCAFG00000000812, ENSCAFG00000002587, ENSCAFG00000005071, ENSCAFG00000011398, ENSCAFG00000002275, ENSCAFG00000019434, ENSCAFG00000008626,…	97	3622	13919	1.1489095846117938	0.9999999999999999	0.9999008837497392	97.4078285476858
Annotation Cluster 7	Enrichment Score: 0.556151182182317
Category	Term	Count	%	PValue	Genes	List Total	Pop Hits	Pop Total	Fold Enrichment	Bonferroni	Benjamini	FDR
GOTERM_MF_DIRECT	GO:0000166~nucleotide binding	4	3.5398230088495577	0.20115230116467026	ENSCAFG00000003595, ENSCAFG00000008475, ENSCAFG00000003341, ENSCAFG00000008167	72	253	11618	2.5511638120333773	0.9999999999951491	0.9985159256244128	92.28691032409475
SMART	SM00360:RRM	3	2.6548672566371683	0.22106656098525954	ENSCAFG00000003595, ENSCAFG00000003341, ENSCAFG00000008167	43	172	8172	3.314764737696052	0.9999994906454456	0.9992863092025145	91.67279092903047
INTERPRO	IPR000504:RNA recognition motif domain	3	2.6548672566371683	0.3269979961357411	ENSCAFG00000003595, ENSCAFG00000003341, ENSCAFG00000008167	100	182	15402	2.5387912087912086	1.0	0.9999998390666266	99.39109882000885
INTERPRO	IPR012677:Nucleotide-binding, alpha-beta plait	3	2.6548672566371683	0.41001724157049446	ENSCAFG00000003595, ENSCAFG00000003341, ENSCAFG00000008167	100	218	15402	2.1195412844036694	1.0	0.9999998374021282	99.8883122471082
Annotation Cluster 8	Enrichment Score: 0.4244444343547075
Category	Term	Count	%	PValue	Genes	List Total	Pop Hits	Pop Total	Fold Enrichment	Bonferroni	Benjamini	FDR
UP_SEQ_FEATURE	topological domain:Cytoplasmic	3	2.6548672566371683	0.3003657704459242	ENSCAFG00000013794, ENSCAFG00000013783, ENSCAFG00000007866	5	189	693	2.2	0.9952895137839477	0.9952895137839477	91.65451910234515
UP_SEQ_FEATURE	transmembrane region	3	2.6548672566371683	0.40226536640049954	ENSCAFG00000013794, ENSCAFG00000013783, ENSCAFG00000007866	5	229	693	1.8157205240174672	0.9995557511593656	0.9789227885944451	97.20646732914544
UP_KEYWORDS	Phosphoprotein	4	3.5398230088495577	0.44106603427508817	ENSCAFG00000017389, ENSCAFG00000013794, ENSCAFG00000013783, ENSCAFG00000007866	110	366	16383	1.627719821162444	1.0	0.9938425004026472	99.75711703067593
Annotation Cluster 9	Enrichment Score: 0.16458415189478176
Category	Term	Count	%	PValue	Genes	List Total	Pop Hits	Pop Total	Fold Enrichment	Bonferroni	Benjamini	FDR
UP_KEYWORDS	Transducer	6	5.3097345132743365	0.5930537426202692	ENSCAFG00000014782, ENSCAFG00000013794, ENSCAFG00000013783, ENSCAFG00000008626, ENSCAFG00000013786, ENSCAFG00000009233	110	776	16383	1.1515698219306467	1.0	0.9981517555494209	99.99089998329664
INTERPRO	IPR000276:G protein-coupled receptor, rhodopsin-like	5	4.424778761061947	0.658734888512073	ENSCAFG00000014782, ENSCAFG00000013794, ENSCAFG00000013783, ENSCAFG00000008626, ENSCAFG00000013786	100	695	15402	1.1080575539568347	1.0	0.9999999999994933	99.99990330620379
UP_KEYWORDS	G-protein coupled receptor	5	4.424778761061947	0.6923590630894763	ENSCAFG00000014782, ENSCAFG00000013794, ENSCAFG00000013783, ENSCAFG00000008626, ENSCAFG00000013786	110	702	16383	1.0608003108003108	1.0	0.9989682113860758	99.99949685386737
INTERPRO	IPR017452:GPCR, rhodopsin-like, 7TM	5	4.424778761061947	0.7046271391035971	ENSCAFG00000014782, ENSCAFG00000013794, ENSCAFG00000013783, ENSCAFG00000008626, ENSCAFG00000013786	100	738	15402	1.0434959349593496	1.0	0.9999999999961194	99.99998495343296
UP_KEYWORDS	Receptor	6	5.3097345132743365	0.7888306489369016	ENSCAFG00000014782, ENSCAFG00000013794, ENSCAFG00000013783, ENSCAFG00000008626, ENSCAFG00000013786, ENSCAFG00000013006	110	981	16383	0.9109257714762301	1.0	0.998890160638966	99.99998975512335

## Sheet: DLBCL1vsDLBCL3
V1	V2	V3	V4	V5	V6	V7	V8	V9	V10	V11	V12	V13
Annotation Cluster 1	Enrichment Score: 3.909005734294388
Category	Term	Count	%	PValue	Genes	List Total	Pop Hits	Pop Total	Fold Enrichment	Bonferroni	Benjamini	FDR
INTERPRO	IPR009079:Four-helical cytokine-like, core	4	25.0	9.009646049305085E-6	ENSCAFG00000000878, ENSCAFG00000000880, ENSCAFG00000002588, ENSCAFG00000000855	16	43	15402	89.54651162790698	3.513160528790804E-4	3.513160528790804E-4	0.008193024016511785
GOTERM_MF_DIRECT	GO:0005125~cytokine activity	4	25.0	1.202729110793214E-4	ENSCAFG00000000878, ENSCAFG00000000880, ENSCAFG00000002588, ENSCAFG00000000855	16	77	11618	37.72077922077922	0.00372174156584415	0.00372174156584415	0.10327750244094602
KEGG_PATHWAY	cfa04630:Jak-STAT signaling pathway	4	25.0	2.755860524097383E-4	ENSCAFG00000000878, ENSCAFG00000000880, ENSCAFG00000002588, ENSCAFG00000000855	8	138	6750	24.456521739130434	0.006593146001621086	0.0033020246843185053	0.22085758311133352
KEGG_PATHWAY	cfa04060:Cytokine-cytokine receptor interaction	4	25.0	7.741841514231145E-4	ENSCAFG00000000878, ENSCAFG00000000880, ENSCAFG00000002588, ENSCAFG00000000855	8	196	6750	17.21938775510204	0.01841593133315389	0.00617671706033418	0.6193545146412793
Annotation Cluster 2	Enrichment Score: 2.0358502506057845
Category	Term	Count	%	PValue	Genes	List Total	Pop Hits	Pop Total	Fold Enrichment	Bonferroni	Benjamini	FDR
KEGG_PATHWAY	cfa05310:Asthma	3	18.75	2.3084376400791677E-4	ENSCAFG00000000878, ENSCAFG00000000880, ENSCAFG00000000855	8	23	6750	110.05434782608695	0.005525567483298577	0.005525567483298577	0.18502969879010678
INTERPRO	IPR012351:Four-helical cytokine, core	3	18.75	6.098889795716554E-4	ENSCAFG00000000878, ENSCAFG00000000880, ENSCAFG00000000855	16	38	15402	75.9967105263158	0.02351210637416279	0.011825980089621435	0.553262729620807
GOTERM_BP_DIRECT	GO:0030890~positive regulation of B cell proliferation	3	18.75	6.718598323342894E-4	ENSCAFG00000000878, ENSCAFG00000000880, ENSCAFG00000000855	16	32	12321	72.193359375	0.07001353637225494	0.07001353637225494	0.7539123494693323
KEGG_PATHWAY	cfa05321:Inflammatory bowel disease (IBD)	3	18.75	0.0015856820767196145	ENSCAFG00000000878, ENSCAFG00000000880, ENSCAFG00000000855	8	60	6750	42.1875	0.03737040182247886	0.009476456291207747	1.2649534143287955
UP_KEYWORDS	Cytokine	3	18.75	0.0016715466977297762	ENSCAFG00000000878, ENSCAFG00000000880, ENSCAFG00000000855	16	67	16383	45.84794776119403	0.04735734429769056	0.04735734429769056	1.4026115314748844
KEGG_PATHWAY	cfa04664:Fc epsilon RI signaling pathway	3	18.75	0.0018024886757136034	ENSCAFG00000000878, ENSCAFG00000000880, ENSCAFG00000000855	8	64	6750	39.55078125	0.042374755394103736	0.008622364886491929	1.4368143621885765
GOTERM_BP_DIRECT	GO:0006955~immune response	3	18.75	0.017858675301121035	ENSCAFG00000000878, ENSCAFG00000000880, ENSCAFG00000000855	16	171	12321	13.509868421052632	0.857179560780968	0.6220840844592119	18.36450232392105
UP_KEYWORDS	Glycoprotein	3	18.75	0.030730314862569302	ENSCAFG00000000878, ENSCAFG00000000880, ENSCAFG00000000855	16	304	16383	10.104646381578947	0.5955225922614444	0.2604547426608097	23.167305271417938
UP_KEYWORDS	Secreted	3	18.75	0.05062915695289098	ENSCAFG00000000878, ENSCAFG00000000880, ENSCAFG00000000855	16	400	16383	7.67953125	0.7783637475953069	0.313864010789345	35.51164199822088
UP_SEQ_FEATURE	disulfide bond	3	18.75	0.09864541367429827	ENSCAFG00000000878, ENSCAFG00000000880, ENSCAFG00000000855	3	218	693	3.1788990825688073	0.40505288295954867	0.40505288295954867	36.34413392890538
UP_SEQ_FEATURE	signal peptide	3	18.75	0.1060355829142087	ENSCAFG00000000878, ENSCAFG00000000880, ENSCAFG00000000855	3	226	693	3.066371681415929	0.4290459426758678	0.24438498074473658	38.582997573127074
UP_SEQ_FEATURE	glycosylation site:N-linked (GlcNAc...)	3	18.75	0.11961063984183021	ENSCAFG00000000878, ENSCAFG00000000880, ENSCAFG00000000855	3	240	693	2.8875	0.47109956222103877	0.1912928016089076	42.537152196516516
GOTERM_CC_DIRECT	GO:0005615~extracellular space	3	18.75	0.21765901955562916	ENSCAFG00000000878, ENSCAFG00000000880, ENSCAFG00000000855	16	814	13919	3.2061578624078626	0.9998863276184071	0.9893382749241576	88.96463305402685
Annotation Cluster 3	Enrichment Score: 0.03041555492339063
Category	Term	Count	%	PValue	Genes	List Total	Pop Hits	Pop Total	Fold Enrichment	Bonferroni	Benjamini	FDR
GOTERM_CC_DIRECT	GO:0016021~integral component of membrane	3	18.75	0.9318310041772659	ENSCAFG00000017573, ENSCAFG00000002587, ENSCAFG00000014767	16	3622	13919	0.7205445886250691	1.0	0.9999999358614414	99.99999999663802
UP_KEYWORDS	Transmembrane helix	3	18.75	0.9324633115908276	ENSCAFG00000017573, ENSCAFG00000002587, ENSCAFG00000014767	16	4273	16383	0.7188889538965598	1.0	0.9999858436777211	99.99999998689941
UP_KEYWORDS	Transmembrane	3	18.75	0.9327911686696795	ENSCAFG00000017573, ENSCAFG00000002587, ENSCAFG00000014767	16	4278	16383	0.7180487377279102	1.0	0.9999438408538852	99.99999998742679

## Sheet: DLBCL1vsFL
V1	V2	V3	V4	V5	V6	V7	V8	V9	V10	V11	V12	V13
Annotation Cluster 1	Enrichment Score: 1.6512661828734085
Category	Term	Count	%	PValue	Genes	List Total	Pop Hits	Pop Total	Fold Enrichment	Bonferroni	Benjamini	FDR
INTERPRO	IPR017986:WD40-repeat-containing domain	5	10.416666666666668	0.006146601178442444	ENSCAFG00000003224, ENSCAFG00000016890, ENSCAFG00000003435, ENSCAFG00000012366, ENSCAFG00000016269	42	277	15402	6.619391438886024	0.5649750334584637	0.3404357752716296	6.9732713850236046
SMART	SM00320:WD40	4	8.333333333333332	0.023502520057775016	ENSCAFG00000003224, ENSCAFG00000016890, ENSCAFG00000003435, ENSCAFG00000016269	22	244	8172	6.089418777943369	0.5215848412822839	0.5215848412822839	18.47961954912224
INTERPRO	IPR001680:WD40 repeat	4	8.333333333333332	0.027190051549742796	ENSCAFG00000003224, ENSCAFG00000016890, ENSCAFG00000003435, ENSCAFG00000016269	42	245	15402	5.987172011661807	0.9758019460206437	0.7107588050606004	27.615794021944605
INTERPRO	IPR019775:WD40 repeat, conserved site	3	6.25	0.0632085416898554	ENSCAFG00000003224, ENSCAFG00000016890, ENSCAFG00000016269	42	154	15402	7.1437847866419295	0.9998514767330735	0.889605198387236	53.48961652815767
Annotation Cluster 2	Enrichment Score: 0.07574037231445735
Category	Term	Count	%	PValue	Genes	List Total	Pop Hits	Pop Total	Fold Enrichment	Bonferroni	Benjamini	FDR
UP_KEYWORDS	Transmembrane helix	10	20.833333333333336	0.8268098255161884	ENSCAFG00000017282, ENSCAFG00000000673, ENSCAFG00000000946, ENSCAFG00000024320, ENSCAFG00000007649, ENSCAFG00000007646, ENSCAFG00000025580, ENSCAFG00000014767, ENSCAFG00000013325, ENSCAFG00000005766	44	4273	16383	0.8713805501776483	1.0	0.9999999995940679	99.9999854594271
UP_KEYWORDS	Transmembrane	10	20.833333333333336	0.8279506402560918	ENSCAFG00000017282, ENSCAFG00000000673, ENSCAFG00000000946, ENSCAFG00000024320, ENSCAFG00000007649, ENSCAFG00000007646, ENSCAFG00000025580, ENSCAFG00000014767, ENSCAFG00000013325, ENSCAFG00000005766	44	4278	16383	0.8703621063368607	1.0	0.9999999149271833	99.99998629718974
UP_KEYWORDS	Membrane	10	20.833333333333336	0.8657027712149276	ENSCAFG00000017282, ENSCAFG00000000673, ENSCAFG00000000946, ENSCAFG00000024320, ENSCAFG00000007649, ENSCAFG00000007646, ENSCAFG00000025580, ENSCAFG00000014767, ENSCAFG00000013325, ENSCAFG00000005766	44	4459	16383	0.8350323146241513	1.0	0.999999647063822	99.99999851823925

## Sheet: DLBCL2vsFL
V1	V2	V3	V4	V5	V6	V7	V8	V9	V10	V11	V12	V13
Annotation Cluster 1	Enrichment Score: 1.5838420111108582
Category	Term	Count	%	PValue	Genes	List Total	Pop Hits	Pop Total	Fold Enrichment	Bonferroni	Benjamini	FDR
UP_KEYWORDS	Transmembrane helix	53	32.91925465838509	0.020261475037019597	ENSCAFG00000009692, ENSCAFG00000019568, ENSCAFG00000010148, ENSCAFG00000012621, ENSCAFG00000016657, ENSCAFG00000025580, ENSCAFG00000014767, ENSCAFG00000023296, ENSCAFG00000023414, ENSCAFG00000014082, ENSCAFG00000002660, ENSCAFG00000007004, ENSCAFG00000030013, ENSCAFG00000028912, ENSCAFG00000002275, ENSCAFG00000024320, ENSCAFG00000008626, ENSCAFG00000006689, ENSCAFG00000005766, ENSCAFG00000000946,…	155	4273	16383	1.3110060922672746	0.8133468958275798	0.8133468958275798	19.642072990091584
UP_KEYWORDS	Transmembrane	53	32.91925465838509	0.020702192345615003	ENSCAFG00000009692, ENSCAFG00000019568, ENSCAFG00000010148, ENSCAFG00000012621, ENSCAFG00000016657, ENSCAFG00000025580, ENSCAFG00000014767, ENSCAFG00000023296, ENSCAFG00000023414, ENSCAFG00000014082, ENSCAFG00000002660, ENSCAFG00000007004, ENSCAFG00000030013, ENSCAFG00000028912, ENSCAFG00000002275, ENSCAFG00000024320, ENSCAFG00000008626, ENSCAFG00000006689, ENSCAFG00000005766, ENSCAFG00000000946,…	155	4278	16383	1.3094738270822963	0.8201078779018837	0.5758630856691246	20.027402770305123
GOTERM_CC_DIRECT	GO:0016021~integral component of membrane	47	29.19254658385093	0.02576369422400647	ENSCAFG00000009692, ENSCAFG00000019568, ENSCAFG00000010148, ENSCAFG00000016019, ENSCAFG00000012621, ENSCAFG00000016657, ENSCAFG00000000811, ENSCAFG00000025580, ENSCAFG00000014767, ENSCAFG00000007179, ENSCAFG00000023296, ENSCAFG00000023414, ENSCAFG00000010997, ENSCAFG00000014082, ENSCAFG00000013794, ENSCAFG00000002660, ENSCAFG00000030013, ENSCAFG00000007406, ENSCAFG00000007004, ENSCAFG00000000814,…	137	3622	13919	1.3183686877032894	0.9489810719922381	0.9489810719922381	25.68383124109652
UP_KEYWORDS	Membrane	53	32.91925465838509	0.04275002974878085	ENSCAFG00000009692, ENSCAFG00000019568, ENSCAFG00000010148, ENSCAFG00000012621, ENSCAFG00000016657, ENSCAFG00000025580, ENSCAFG00000014767, ENSCAFG00000023296, ENSCAFG00000023414, ENSCAFG00000014082, ENSCAFG00000002660, ENSCAFG00000007004, ENSCAFG00000030013, ENSCAFG00000028912, ENSCAFG00000002275, ENSCAFG00000024320, ENSCAFG00000008626, ENSCAFG00000006689, ENSCAFG00000005766, ENSCAFG00000000946,…	155	4459	16383	1.2563195856151748	0.972197769162999	0.6970577256108459	37.296616646918366
Annotation Cluster 2	Enrichment Score: 1.5657957539568657
Category	Term	Count	%	PValue	Genes	List Total	Pop Hits	Pop Total	Fold Enrichment	Bonferroni	Benjamini	FDR
GOTERM_MF_DIRECT	GO:0016493~C-C chemokine receptor activity	3	1.8633540372670807	0.003537795995623753	ENSCAFG00000013794, ENSCAFG00000013783, ENSCAFG00000013786	107	10	11618	32.57383177570093	0.4486599764529362	0.4486599764529362	4.223290857910356
GOTERM_BP_DIRECT	GO:0006935~chemotaxis	4	2.484472049689441	0.006067580864592444	ENSCAFG00000017282, ENSCAFG00000013794, ENSCAFG00000013783, ENSCAFG00000013786	122	38	12321	10.630716134598792	0.9464637621771576	0.7686210082508732	8.347354964136667
INTERPRO	IPR000355:Chemokine receptor family	3	1.8633540372670807	0.009816097361050796	ENSCAFG00000013794, ENSCAFG00000013783, ENSCAFG00000013786	147	16	15402	19.645408163265305	0.9718717991396095	0.9718717991396095	12.68011446531715
GOTERM_BP_DIRECT	GO:0006954~inflammatory response	4	2.484472049689441	0.2546676263961868	ENSCAFG00000013794, ENSCAFG00000013783, ENSCAFG00000007406, ENSCAFG00000013786	122	178	12321	2.269478725363787	1.0	0.9999992755068365	98.51474267583416
KEGG_PATHWAY	cfa04060:Cytokine-cytokine receptor interaction	4	2.484472049689441	0.2762868871431351	ENSCAFG00000018782, ENSCAFG00000013794, ENSCAFG00000013783, ENSCAFG00000013786	64	196	6750	2.152423469387755	1.0	0.667815392109619	98.04167417392388
Annotation Cluster 3	Enrichment Score: 1.2573689491114968
Category	Term	Count	%	PValue	Genes	List Total	Pop Hits	Pop Total	Fold Enrichment	Bonferroni	Benjamini	FDR
KEGG_PATHWAY	cfa05416:Viral myocarditis	4	2.484472049689441	0.010521379994522545	ENSCAFG00000005734, ENSCAFG00000010997, ENSCAFG00000000814, ENSCAFG00000000812	64	49	6750	8.60969387755102	0.8290491539170248	0.356989871807036	12.071935612219209
KEGG_PATHWAY	cfa05332:Graft-versus-host disease	3	1.8633540372670807	0.022406194036543696	ENSCAFG00000010997, ENSCAFG00000000814, ENSCAFG00000000812	64	25	6750	12.65625	0.9772773131605932	0.41761721870487845	24.090592551485056
KEGG_PATHWAY	cfa05330:Allograft rejection	3	1.8633540372670807	0.03153756866218506	ENSCAFG00000010997, ENSCAFG00000000814, ENSCAFG00000000812	64	30	6750	10.546875	0.9952595020903303	0.3852319779379657	32.27910596706411
KEGG_PATHWAY	cfa05323:Rheumatoid arthritis	4	2.484472049689441	0.04075253267206419	ENSCAFG00000010997, ENSCAFG00000000814, ENSCAFG00000000812, ENSCAFG00000019582	64	82	6750	5.144817073170732	0.9990396701610393	0.4140258009216552	39.713531654930314
KEGG_PATHWAY	cfa04940:Type I diabetes mellitus	3	1.8633540372670807	0.04187867007293572	ENSCAFG00000010997, ENSCAFG00000000814, ENSCAFG00000000812	64	35	6750	9.040178571428571	0.9992107311858905	0.3996932727736857	40.568761790834905
KEGG_PATHWAY	cfa05320:Autoimmune thyroid disease	3	1.8633540372670807	0.04861106284875334	ENSCAFG00000010997, ENSCAFG00000000814, ENSCAFG00000000812	64	38	6750	8.326480263157896	0.9997568903408676	0.3870851690801129	45.453587283831276
KEGG_PATHWAY	cfa04672:Intestinal immune network for IgA production	3	1.8633540372670807	0.06062854039470791	ENSCAFG00000010997, ENSCAFG00000000814, ENSCAFG00000000812	64	43	6750	7.3582848837209305	0.9999709035967185	0.42289518155811057	53.26775656066963
KEGG_PATHWAY	cfa04514:Cell adhesion molecules (CAMs)	4	2.484472049689441	0.13126973878317857	ENSCAFG00000010997, ENSCAFG00000000814, ENSCAFG00000011731, ENSCAFG00000000812	64	135	6750	3.125	0.9999999999378005	0.5094076100192808	81.94289132177713
GOTERM_CC_DIRECT	GO:0009897~external side of plasma membrane	4	2.484472049689441	0.20347335634504257	ENSCAFG00000010997, ENSCAFG00000013783, ENSCAFG00000000814, ENSCAFG00000000812	137	159	13919	2.555938116880136	0.9999999999945445	0.9609065155767992	92.47707090791393
KEGG_PATHWAY	cfa05322:Systemic lupus erythematosus	3	1.8633540372670807	0.2671834883999127	ENSCAFG00000010997, ENSCAFG00000000814, ENSCAFG00000000812	64	108	6750	2.9296875	1.0	0.6609248515176566	97.72009716277218
Annotation Cluster 4	Enrichment Score: 0.8361627658902963
Category	Term	Count	%	PValue	Genes	List Total	Pop Hits	Pop Total	Fold Enrichment	Bonferroni	Benjamini	FDR
KEGG_PATHWAY	cfa04917:Prolactin signaling pathway	4	2.484472049689441	0.02929140155013379	ENSCAFG00000018782, ENSCAFG00000000685, ENSCAFG00000003783, ENSCAFG00000019735	64	72	6750	5.859375	0.99302020946855	0.423994099675563	30.343762399925613
KEGG_PATHWAY	cfa04722:Neurotrophin signaling pathway	3	1.8633540372670807	0.3053864423558539	ENSCAFG00000000685, ENSCAFG00000003783, ENSCAFG00000019735	64	119	6750	2.658876050420168	1.0	0.6759766073497816	98.81122739014017
KEGG_PATHWAY	cfa04068:FoxO signaling pathway	3	1.8633540372670807	0.34667441963550666	ENSCAFG00000000685, ENSCAFG00000003783, ENSCAFG00000019735	64	131	6750	2.415314885496183	1.0	0.7126823234537494	99.43585135077736
Annotation Cluster 5	Enrichment Score: 0.7379417627182069
Category	Term	Count	%	PValue	Genes	List Total	Pop Hits	Pop Total	Fold Enrichment	Bonferroni	Benjamini	FDR
KEGG_PATHWAY	cfa04750:Inflammatory mediator regulation of TRP channels	4	2.484472049689441	0.06781173142901648	ENSCAFG00000000685, ENSCAFG00000011345, ENSCAFG00000010758, ENSCAFG00000019735	64	101	6750	4.176980198019802	0.999991925665647	0.427887715885488	57.43349609483541
KEGG_PATHWAY	cfa04668:TNF signaling pathway	4	2.484472049689441	0.0710410737315316	ENSCAFG00000000685, ENSCAFG00000010758, ENSCAFG00000019605, ENSCAFG00000019735	64	103	6750	4.0958737864077674	0.9999954770942978	0.4143652357274662	59.19281495567703
KEGG_PATHWAY	cfa05169:Epstein-Barr virus infection	4	2.484472049689441	0.08287837887379859	ENSCAFG00000000685, ENSCAFG00000010758, ENSCAFG00000019605, ENSCAFG00000019735	64	110	6750	3.835227272727273	0.9999994687515786	0.4263258321685661	65.08653323991034
KEGG_PATHWAY	cfa04664:Fc epsilon RI signaling pathway	3	1.8633540372670807	0.11974737079596712	ENSCAFG00000000685, ENSCAFG00000010758, ENSCAFG00000019735	64	64	6750	4.94384765625	0.9999999994384037	0.49696948505034766	78.80417059793834
UP_KEYWORDS	Kinase	3	1.8633540372670807	0.8225261877374247	ENSCAFG00000000685, ENSCAFG00000010758, ENSCAFG00000019735	155	332	16383	0.9550913330742324	1.0	0.9991654534977675	99.9999990485537
INTERPRO	IPR011009:Protein kinase-like domain	3	1.8633540372670807	0.9499004759570392	ENSCAFG00000000685, ENSCAFG00000010758, ENSCAFG00000019735	147	492	15402	0.6388750622200099	1.0	1.0	100.0
Annotation Cluster 6	Enrichment Score: 0.5943775002006478
Category	Term	Count	%	PValue	Genes	List Total	Pop Hits	Pop Total	Fold Enrichment	Bonferroni	Benjamini	FDR
INTERPRO	IPR017970:Homeobox, conserved site	4	2.484472049689441	0.18209003723313105	ENSCAFG00000019892, ENSCAFG00000011646, ENSCAFG00000011340, ENSCAFG00000009443	147	155	15402	2.703884134298881	1.0	0.9999995215042617	93.68883812016466
SMART	SM00389:HOX	4	2.484472049689441	0.2786179460843258	ENSCAFG00000019892, ENSCAFG00000011646, ENSCAFG00000011340, ENSCAFG00000009443	78	195	8172	2.1491124260355026	0.9999999999999106	0.999955290112566	97.17849693719866
UP_KEYWORDS	Homeobox	4	2.484472049689441	0.2827904169585989	ENSCAFG00000019892, ENSCAFG00000011646, ENSCAFG00000011340, ENSCAFG00000009443	155	197	16383	2.1461273947928605	0.9999999999985446	0.9893545715571778	97.13024660088651
INTERPRO	IPR001356:Homeodomain	4	2.484472049689441	0.29223352714858886	ENSCAFG00000019892, ENSCAFG00000011646, ENSCAFG00000011340, ENSCAFG00000009443	147	199	15402	2.106040406112194	1.0	0.9999999827349495	99.13564900908173
Annotation Cluster 7	Enrichment Score: 0.43386223983484484
Category	Term	Count	%	PValue	Genes	List Total	Pop Hits	Pop Total	Fold Enrichment	Bonferroni	Benjamini	FDR
SMART	SM00184:RING	4	2.484472049689441	0.2709145329066974	ENSCAFG00000009169, ENSCAFG00000016673, ENSCAFG00000023380, ENSCAFG00000012366	78	192	8172	2.182692307692308	0.9999999999997625	0.99999951268665	96.8313232550128
INTERPRO	IPR001841:Zinc finger, RING-type	4	2.484472049689441	0.3879894544765753	ENSCAFG00000009169, ENSCAFG00000016673, ENSCAFG00000023380, ENSCAFG00000012366	147	236	15402	1.775856105153926	1.0	0.9999988463988596	99.8827984486956
INTERPRO	IPR013083:Zinc finger, RING/FYVE/PHD-type	5	3.1055900621118013	0.4750737736377752	ENSCAFG00000009169, ENSCAFG00000016673, ENSCAFG00000023380, ENSCAFG00000007627, ENSCAFG00000012366	147	374	15402	1.4007421150278294	1.0	0.9999989041788853	99.985787785536
Annotation Cluster 8	Enrichment Score: 0.3678060595351506
Category	Term	Count	%	PValue	Genes	List Total	Pop Hits	Pop Total	Fold Enrichment	Bonferroni	Benjamini	FDR
INTERPRO	IPR001611:Leucine-rich repeat	4	2.484472049689441	0.3725548128781321	ENSCAFG00000015687, ENSCAFG00000017027, ENSCAFG00000007004, ENSCAFG00000007406	147	230	15402	1.8221827861579414	1.0	0.9999997820266754	99.83495023560621
SMART	SM00369:LRR_TYP	3	1.8633540372670807	0.45986164151150305	ENSCAFG00000017027, ENSCAFG00000007004, ENSCAFG00000007406	78	164	8172	1.9165103189493433	1.0	0.9999992959306061	99.88041875119639
INTERPRO	IPR003591:Leucine-rich repeat, typical subtype	3	1.8633540372670807	0.4600070184990018	ENSCAFG00000017027, ENSCAFG00000007004, ENSCAFG00000007406	147	164	15402	1.91662518666003	1.0	0.9999996519567789	99.97903042828231
Annotation Cluster 9	Enrichment Score: 0.27558329258158687
Category	Term	Count	%	PValue	Genes	List Total	Pop Hits	Pop Total	Fold Enrichment	Bonferroni	Benjamini	FDR
UP_SEQ_FEATURE	topological domain:Cytoplasmic	3	1.8633540372670807	0.41518012648550096	ENSCAFG00000013794, ENSCAFG00000013783, ENSCAFG00000007866	6	189	693	1.8333333333333335	0.9998905095898042	0.9998905095898042	97.94353939427239
UP_SEQ_FEATURE	transmembrane region	3	1.8633540372670807	0.5338440626029383	ENSCAFG00000013794, ENSCAFG00000013783, ENSCAFG00000007866	6	229	693	1.5131004366812228	0.9999976824413	0.9984776469857618	99.60189683729268
UP_KEYWORDS	Phosphoprotein	4	2.484472049689441	0.6723557889871533	ENSCAFG00000013794, ENSCAFG00000013783, ENSCAFG00000007309, ENSCAFG00000007866	155	366	16383	1.155156002115283	1.0	0.9991223768496352	99.99933477394661
Annotation Cluster 10	Enrichment Score: 0.21637621789227293
Category	Term	Count	%	PValue	Genes	List Total	Pop Hits	Pop Total	Fold Enrichment	Bonferroni	Benjamini	FDR
INTERPRO	IPR017986:WD40-repeat-containing domain	4	2.484472049689441	0.49016469733320095	ENSCAFG00000009688, ENSCAFG00000003435, ENSCAFG00000012366, ENSCAFG00000016269	147	277	15402	1.5130037574596626	1.0	0.9999986935575166	99.99048232183966
SMART	SM00320:WD40	3	1.8633540372670807	0.6748719836703051	ENSCAFG00000009688, ENSCAFG00000003435, ENSCAFG00000016269	78	244	8172	1.2881462799495589	1.0	0.999999967026323	99.99953304213939
INTERPRO	IPR001680:WD40 repeat	3	1.8633540372670807	0.6781221302660492	ENSCAFG00000009688, ENSCAFG00000003435, ENSCAFG00000016269	147	245	15402	1.2829654310703873	1.0	0.9999999967376345	99.99998289756685
Annotation Cluster 11	Enrichment Score: 0.025799561592563063
Category	Term	Count	%	PValue	Genes	List Total	Pop Hits	Pop Total	Fold Enrichment	Bonferroni	Benjamini	FDR
INTERPRO	IPR015880:Zinc finger, C2H2-like	3	1.8633540372670807	0.9372374146302447	ENSCAFG00000011646, ENSCAFG00000016122, ENSCAFG00000032035	147	464	15402	0.6774278676988036	1.0	1.0	100.0
SMART	SM00355:ZnF_C2H2	3	1.8633540372670807	0.9383039396572642	ENSCAFG00000011646, ENSCAFG00000016122, ENSCAFG00000032035	78	464	8172	0.6773872679045093	1.0	0.9999999999999999	99.99999999999393
INTERPRO	IPR007087:Zinc finger, C2H2	3	1.8633540372670807	0.9514986097336544	ENSCAFG00000011646, ENSCAFG00000016122, ENSCAFG00000032035	147	496	15402	0.6337228439763002	1.0	1.0	100.0

## Sheet: DLBCL2vsMZL
V1	V2	V3	V4	V5	V6	V7	V8	V9	V10	V11	V12	V13
Annotation Cluster 1	Enrichment Score: 2.3777963060325638
Category	Term	Count	%	PValue	Genes	List Total	Pop Hits	Pop Total	Fold Enrichment	Bonferroni	Benjamini	FDR
UP_KEYWORDS	G-protein coupled receptor	7	20.0	0.0024918524203577552	ENSCAFG00000006276, ENSCAFG00000006275, ENSCAFG00000013794, ENSCAFG00000013783, ENSCAFG00000008626, ENSCAFG00000013786, ENSCAFG00000029611	34	702	16383	4.804801407742584	0.09045296357813737	0.09045296357813737	2.22955378840779
INTERPRO	IPR000276:G protein-coupled receptor, rhodopsin-like	7	20.0	0.002739606972601797	ENSCAFG00000006276, ENSCAFG00000006275, ENSCAFG00000013794, ENSCAFG00000013783, ENSCAFG00000008626, ENSCAFG00000013786, ENSCAFG00000029611	33	695	15402	4.700850228907783	0.22305811374623052	0.11855692965809217	2.9526139343863167
INTERPRO	IPR017452:GPCR, rhodopsin-like, 7TM	7	20.0	0.003691399697299636	ENSCAFG00000006276, ENSCAFG00000006275, ENSCAFG00000013794, ENSCAFG00000013783, ENSCAFG00000008626, ENSCAFG00000013786, ENSCAFG00000029611	33	738	15402	4.426952451342696	0.2883984427724664	0.10721757988649794	3.9597227107469712
UP_KEYWORDS	Transducer	7	20.0	0.00409698933564462	ENSCAFG00000006276, ENSCAFG00000006275, ENSCAFG00000013794, ENSCAFG00000013783, ENSCAFG00000008626, ENSCAFG00000013786, ENSCAFG00000029611	34	776	16383	4.346611582777441	0.144445420762494	0.07503806606028052	3.642212672349321
UP_KEYWORDS	Receptor	7	20.0	0.012506966410796712	ENSCAFG00000006276, ENSCAFG00000006275, ENSCAFG00000013794, ENSCAFG00000013783, ENSCAFG00000008626, ENSCAFG00000013786, ENSCAFG00000029611	34	981	16383	3.438298255081849	0.38014010317915403	0.14736233567542445	10.751232911492925
Annotation Cluster 2	Enrichment Score: 2.277567645561036
Category	Term	Count	%	PValue	Genes	List Total	Pop Hits	Pop Total	Fold Enrichment	Bonferroni	Benjamini	FDR
GOTERM_MF_DIRECT	GO:0016493~C-C chemokine receptor activity	3	8.571428571428571	2.673976817529253E-4	ENSCAFG00000013794, ENSCAFG00000013783, ENSCAFG00000013786	30	10	11618	116.18	0.011169358743677082	0.011169358743677082	0.24720312853584447
INTERPRO	IPR000355:Chemokine receptor family	3	8.571428571428571	4.928007395174672E-4	ENSCAFG00000013794, ENSCAFG00000013783, ENSCAFG00000013786	33	16	15402	87.51136363636364	0.0443359529634374	0.0443359529634374	0.5370617204600525
GOTERM_BP_DIRECT	GO:0006935~chemotaxis	3	8.571428571428571	0.004070843460596996	ENSCAFG00000013794, ENSCAFG00000013783, ENSCAFG00000013786	32	38	12321	30.39720394736842	0.5220869629275733	0.5220869629275733	4.904769390474428
GOTERM_BP_DIRECT	GO:0006954~inflammatory response	3	8.571428571428571	0.07345668563314109	ENSCAFG00000013794, ENSCAFG00000013783, ENSCAFG00000013786	32	178	12321	6.489290730337078	0.9999989937716975	0.989979281945058	60.96164014681014
KEGG_PATHWAY	cfa04060:Cytokine-cytokine receptor interaction	3	8.571428571428571	0.10390035993493431	ENSCAFG00000013794, ENSCAFG00000013783, ENSCAFG00000013786	20	196	6750	5.165816326530612	0.9999935903101714	0.505097298638062	70.98541152120788
Annotation Cluster 3	Enrichment Score: 1.7947590932363398
Category	Term	Count	%	PValue	Genes	List Total	Pop Hits	Pop Total	Fold Enrichment	Bonferroni	Benjamini	FDR
UP_KEYWORDS	Transmembrane helix	16	45.714285714285715	0.012561932638022192	ENSCAFG00000019568, ENSCAFG00000008626, ENSCAFG00000029611, ENSCAFG00000010466, ENSCAFG00000006276, ENSCAFG00000006275, ENSCAFG00000013794, ENSCAFG00000013783, ENSCAFG00000000814, ENSCAFG00000013786, ENSCAFG00000011731, ENSCAFG00000000812, ENSCAFG00000019582, ENSCAFG00000008706, ENSCAFG00000005071, ENSCAFG00000007866	34	4273	16383	1.8042703156619542	0.38144986364203404	0.11316315807441657	10.796118605566974
UP_KEYWORDS	Transmembrane	16	45.714285714285715	0.012700911298493604	ENSCAFG00000019568, ENSCAFG00000008626, ENSCAFG00000029611, ENSCAFG00000010466, ENSCAFG00000006276, ENSCAFG00000006275, ENSCAFG00000013794, ENSCAFG00000013783, ENSCAFG00000000814, ENSCAFG00000013786, ENSCAFG00000011731, ENSCAFG00000000812, ENSCAFG00000019582, ENSCAFG00000008706, ENSCAFG00000005071, ENSCAFG00000007866	34	4278	16383	1.8021615378269118	0.3847495022365216	0.09257572162694694	10.909519727619921
UP_KEYWORDS	Membrane	16	45.714285714285715	0.01863840418411926	ENSCAFG00000019568, ENSCAFG00000008626, ENSCAFG00000029611, ENSCAFG00000010466, ENSCAFG00000006276, ENSCAFG00000006275, ENSCAFG00000013794, ENSCAFG00000013783, ENSCAFG00000000814, ENSCAFG00000013786, ENSCAFG00000011731, ENSCAFG00000000812, ENSCAFG00000019582, ENSCAFG00000008706, ENSCAFG00000005071, ENSCAFG00000007866	34	4459	16383	1.729008086751184	0.5107799785176214	0.11233171452389812	15.636155402247166
GOTERM_CC_DIRECT	GO:0016021~integral component of membrane	15	42.857142857142854	0.022267094817845154	ENSCAFG00000019568, ENSCAFG00000008626, ENSCAFG00000029611, ENSCAFG00000010466, ENSCAFG00000006276, ENSCAFG00000006275, ENSCAFG00000013794, ENSCAFG00000013783, ENSCAFG00000000814, ENSCAFG00000013786, ENSCAFG00000000812, ENSCAFG00000019582, ENSCAFG00000008706, ENSCAFG00000005071, ENSCAFG00000007866	33	3622	13919	1.7467747603031976	0.6828740343193827	0.6828740343193827	19.5750398087573
Annotation Cluster 4	Enrichment Score: 1.4740337761845024
Category	Term	Count	%	PValue	Genes	List Total	Pop Hits	Pop Total	Fold Enrichment	Bonferroni	Benjamini	FDR
KEGG_PATHWAY	cfa05212:Pancreatic cancer	3	8.571428571428571	0.013641242683776747	ENSCAFG00000004436, ENSCAFG00000019605, ENSCAFG00000019735	20	64	6750	15.8203125	0.7762285781495235	0.22082662563675481	14.351768807174736
KEGG_PATHWAY	cfa05220:Chronic myeloid leukemia	3	8.571428571428571	0.01706569871398862	ENSCAFG00000004436, ENSCAFG00000019605, ENSCAFG00000019735	20	72	6750	14.0625	0.846831485446405	0.2351158827428671	17.646490375067213
KEGG_PATHWAY	cfa05222:Small cell lung cancer	3	8.571428571428571	0.022307882322364803	ENSCAFG00000004436, ENSCAFG00000019605, ENSCAFG00000019735	20	83	6750	12.198795180722891	0.9144873414284865	0.23908400726391366	22.466833940914242
KEGG_PATHWAY	cfa05215:Prostate cancer	3	8.571428571428571	0.024360686351349626	ENSCAFG00000004436, ENSCAFG00000019605, ENSCAFG00000019735	20	87	6750	11.637931034482758	0.9319962552166068	0.23571861335557986	24.28331293861866
KEGG_PATHWAY	cfa05169:Epstein-Barr virus infection	3	8.571428571428571	0.037572743667406094	ENSCAFG00000004436, ENSCAFG00000019605, ENSCAFG00000019735	20	110	6750	9.204545454545455	0.9846148188046588	0.3157872751331685	35.0763247789186
KEGG_PATHWAY	cfa05200:Pathways in cancer	3	8.571428571428571	0.30116088092389637	ENSCAFG00000004436, ENSCAFG00000019605, ENSCAFG00000019735	20	390	6750	2.5961538461538463	1.0	0.8858127707699316	98.2433032448541
Annotation Cluster 5	Enrichment Score: 1.3484082601377634
Category	Term	Count	%	PValue	Genes	List Total	Pop Hits	Pop Total	Fold Enrichment	Bonferroni	Benjamini	FDR
KEGG_PATHWAY	cfa05323:Rheumatoid arthritis	3	8.571428571428571	0.021806658479775268	ENSCAFG00000000814, ENSCAFG00000000812, ENSCAFG00000019582	20	82	6750	12.347560975609756	0.9095741604668958	0.2594803815523433	22.017322567140475
KEGG_PATHWAY	cfa04145:Phagosome	3	8.571428571428571	0.05510549727560746	ENSCAFG00000000814, ENSCAFG00000000812, ENSCAFG00000019582	20	136	6750	7.44485294117647	0.9979261271139809	0.37827457817447097	47.2353383262009
KEGG_PATHWAY	cfa05152:Tuberculosis	3	8.571428571428571	0.07498789657367966	ENSCAFG00000000814, ENSCAFG00000000812, ENSCAFG00000019582	20	162	6750	6.25	0.9997957941058264	0.4324494464958243	58.488410649515544
Annotation Cluster 6	Enrichment Score: 0.8077907041726367
Category	Term	Count	%	PValue	Genes	List Total	Pop Hits	Pop Total	Fold Enrichment	Bonferroni	Benjamini	FDR
KEGG_PATHWAY	cfa04514:Cell adhesion molecules (CAMs)	3	8.571428571428571	0.05438512990730005	ENSCAFG00000000814, ENSCAFG00000011731, ENSCAFG00000000812	20	135	6750	7.5	0.9977464980512672	0.39826561637566316	46.779831180487655
INTERPRO	IPR007110:Immunoglobulin-like domain	3	8.571428571428571	0.20454847901383721	ENSCAFG00000000814, ENSCAFG00000011731, ENSCAFG00000000812	33	404	15402	3.465796579657966	0.9999999992814418	0.9851648348537662	91.79229294284444
INTERPRO	IPR013783:Immunoglobulin-like fold	3	8.571428571428571	0.33911848449533855	ENSCAFG00000000814, ENSCAFG00000011731, ENSCAFG00000000812	33	578	15402	2.4224598930481287	1.0	0.9956757555375416	98.91636969553417
Annotation Cluster 7	Enrichment Score: 0.7027850572959358
Category	Term	Count	%	PValue	Genes	List Total	Pop Hits	Pop Total	Fold Enrichment	Bonferroni	Benjamini	FDR
UP_KEYWORDS	Phosphoprotein	3	8.571428571428571	0.16766768598692677	ENSCAFG00000013794, ENSCAFG00000013783, ENSCAFG00000007866	34	366	16383	3.949614271938284	0.999063998123756	0.5392395528905705	80.95880967857182
UP_SEQ_FEATURE	topological domain:Cytoplasmic	3	8.571428571428571	0.18217788502132343	ENSCAFG00000013794, ENSCAFG00000013783, ENSCAFG00000007866	4	189	693	2.75	0.9267909024252874	0.9267909024252874	73.59127606329234
UP_SEQ_FEATURE	transmembrane region	3	8.571428571428571	0.25509374029163034	ENSCAFG00000013794, ENSCAFG00000013783, ENSCAFG00000007866	4	229	693	2.269650655021834	0.9782569177037724	0.8525446430399098	85.76906540695434
Annotation Cluster 8	Enrichment Score: 0.5281393915779901
Category	Term	Count	%	PValue	Genes	List Total	Pop Hits	Pop Total	Fold Enrichment	Bonferroni	Benjamini	FDR
GOTERM_BP_DIRECT	GO:0007165~signal transduction	3	8.571428571428571	0.2215627518254545	ENSCAFG00000006276, ENSCAFG00000006275, ENSCAFG00000029611	32	352	12321	3.281516335227273	1.0	0.9999880362234049	95.44058561225788
UP_KEYWORDS	Olfaction	3	8.571428571428571	0.22931823363785575	ENSCAFG00000006276, ENSCAFG00000006275, ENSCAFG00000029611	34	450	16383	3.2123529411764706	0.9999497364457329	0.6283575456311291	90.50159164812882
UP_KEYWORDS	Sensory transduction	3	8.571428571428571	0.260846003576109	ENSCAFG00000006276, ENSCAFG00000006275, ENSCAFG00000029611	34	492	16383	2.9381276901004307	0.9999897215573738	0.6480030933526888	93.48803651299997
INTERPRO	IPR000725:Olfactory receptor	3	8.571428571428571	0.26706445900676423	ENSCAFG00000006276, ENSCAFG00000006275, ENSCAFG00000029611	33	485	15402	2.8869728209934395	0.9999999999996145	0.9914688288877891	96.64365390702154
GOTERM_MF_DIRECT	GO:0004984~olfactory receptor activity	3	8.571428571428571	0.342877021903783	ENSCAFG00000006276, ENSCAFG00000006275, ENSCAFG00000029611	30	485	11618	2.3954639175257735	0.999999978063898	0.9878300200049995	97.94731187560375
KEGG_PATHWAY	cfa04740:Olfactory transduction	3	8.571428571428571	0.558585486502861	ENSCAFG00000006276, ENSCAFG00000006275, ENSCAFG00000029611	20	650	6750	1.5576923076923077	1.0	0.9908263731726216	99.99013384507565

## Sheet: DLBCL3vsFL
V1	V2	V3	V4	V5	V6	V7	V8	V9	V10	V11	V12	V13
Annotation Cluster 1	Enrichment Score: 2.070728326042518
Category	Term	Count	%	PValue	Genes	List Total	Pop Hits	Pop Total	Fold Enrichment	Bonferroni	Benjamini	FDR
KEGG_PATHWAY	cfa05310:Asthma	4	4.444444444444445	2.2933371600481717E-4	ENSCAFG00000000878, ENSCAFG00000000880, ENSCAFG00000011443, ENSCAFG00000000855	37	23	6750	31.72737955346651	0.02110459579402968	0.02110459579402968	0.25077654294596297
UP_KEYWORDS	Cytokine	5	5.555555555555555	4.0328695980702486E-4	ENSCAFG00000000878, ENSCAFG00000000880, ENSCAFG00000008373, ENSCAFG00000011443, ENSCAFG00000000855	86	67	16383	14.216417910447761	0.025878207596147784	0.025878207596147784	0.4102680534749381
GOTERM_BP_DIRECT	GO:0030890~positive regulation of B cell proliferation	4	4.444444444444445	7.421921949019255E-4	ENSCAFG00000000878, ENSCAFG00000000880, ENSCAFG00000008373, ENSCAFG00000000855	70	32	12321	22.001785714285713	0.2026429161168436	0.2026429161168436	0.9897313748225778
GOTERM_MF_DIRECT	GO:0005125~cytokine activity	5	5.555555555555555	9.417294684823846E-4	ENSCAFG00000000878, ENSCAFG00000000880, ENSCAFG00000008373, ENSCAFG00000011443, ENSCAFG00000000855	67	77	11618	11.25993409575499	0.08389299661398986	0.08389299661398986	1.0261414574558314
INTERPRO	IPR012351:Four-helical cytokine, core	4	4.444444444444445	9.627733661147652E-4	ENSCAFG00000000878, ENSCAFG00000000880, ENSCAFG00000011443, ENSCAFG00000000855	80	38	15402	20.26578947368421	0.17522728371586038	0.17522728371586038	1.2000591962786578
INTERPRO	IPR009079:Four-helical cytokine-like, core	4	4.444444444444445	0.0013827542836908546	ENSCAFG00000000878, ENSCAFG00000000880, ENSCAFG00000011443, ENSCAFG00000000855	80	43	15402	17.909302325581397	0.24175007711748253	0.1292245278589219	1.7193856419999043
GOTERM_BP_DIRECT	GO:0006955~immune response	6	6.666666666666667	0.002666536373030466	ENSCAFG00000000878, ENSCAFG00000000880, ENSCAFG00000008373, ENSCAFG00000011443, ENSCAFG00000000855, ENSCAFG00000032035	70	171	12321	6.1759398496240605	0.5570860908074443	0.334482224735841	3.5138296724059437
KEGG_PATHWAY	cfa05321:Inflammatory bowel disease (IBD)	4	4.444444444444445	0.003870574703161301	ENSCAFG00000000878, ENSCAFG00000000880, ENSCAFG00000011443, ENSCAFG00000000855	37	60	6750	12.162162162162163	0.30278530118061453	0.1650061683944093	4.156666595077918
KEGG_PATHWAY	cfa04630:Jak-STAT signaling pathway	5	5.555555555555555	0.005931817124553875	ENSCAFG00000000878, ENSCAFG00000000880, ENSCAFG00000008373, ENSCAFG00000011443, ENSCAFG00000000855	37	138	6750	6.609870740305523	0.424951941653229	0.12918473114070106	6.305607174106431
UP_SEQ_FEATURE	disulfide bond	5	5.555555555555555	0.009608198601128966	ENSCAFG00000000878, ENSCAFG00000000880, ENSCAFG00000011443, ENSCAFG00000013692, ENSCAFG00000000855	5	218	693	3.1788990825688073	0.10075630400549052	0.10075630400549052	5.837053374799595
KEGG_PATHWAY	cfa05330:Allograft rejection	3	3.3333333333333335	0.010954065635523383	ENSCAFG00000000880, ENSCAFG00000011443, ENSCAFG00000000855	37	30	6750	18.243243243243246	0.6409698085673411	0.18524657625188978	11.359480163303981
UP_SEQ_FEATURE	glycosylation site:N-linked (GlcNAc...)	5	5.555555555555555	0.014150375953593199	ENSCAFG00000000878, ENSCAFG00000000880, ENSCAFG00000011443, ENSCAFG00000013692, ENSCAFG00000000855	5	240	693	2.8875	0.14509584719853774	0.07538972923644083	8.495224956169235
KEGG_PATHWAY	cfa05320:Autoimmune thyroid disease	3	3.3333333333333335	0.017237271140040485	ENSCAFG00000000880, ENSCAFG00000011443, ENSCAFG00000000855	37	38	6750	14.402560455192036	0.8015153100160747	0.23624423358883673	17.33303038634544
KEGG_PATHWAY	cfa04060:Cytokine-cytokine receptor interaction	5	5.555555555555555	0.019652435306227248	ENSCAFG00000000878, ENSCAFG00000000880, ENSCAFG00000008373, ENSCAFG00000011443, ENSCAFG00000000855	37	196	6750	4.653888582460011	0.8421128036194694	0.20604961412185507	19.530092743912274
KEGG_PATHWAY	cfa04672:Intestinal immune network for IgA production	3	3.3333333333333335	0.021776266262516945	ENSCAFG00000000880, ENSCAFG00000011443, ENSCAFG00000000855	37	43	6750	12.727844123192963	0.8709517316323053	0.20348366490292313	21.418141257553145
GOTERM_BP_DIRECT	GO:0051091~positive regulation of sequence-specific DNA binding transcription factor activity	3	3.3333333333333335	0.049887175516328444	ENSCAFG00000000880, ENSCAFG00000011443, ENSCAFG00000000855	70	64	12321	8.250669642857144	0.9999998334939749	0.9944985565764485	49.61969905370709
UP_KEYWORDS	Secreted	6	6.666666666666667	0.0569133727611718	ENSCAFG00000000878, ENSCAFG00000000880, ENSCAFG00000008373, ENSCAFG00000011443, ENSCAFG00000000855, ENSCAFG00000003496	86	400	16383	2.8575	0.9778255357747311	0.5331572409762163	44.96608487458727
UP_KEYWORDS	Glycoprotein	5	5.555555555555555	0.07340016779010017	ENSCAFG00000000878, ENSCAFG00000000880, ENSCAFG00000011443, ENSCAFG00000013692, ENSCAFG00000000855	86	304	16383	3.133223684210526	0.992953164726163	0.46173112851446685	54.0202814962744
KEGG_PATHWAY	cfa04660:T cell receptor signaling pathway	3	3.3333333333333335	0.09896796187541346	ENSCAFG00000000880, ENSCAFG00000011443, ENSCAFG00000000855	37	100	6750	5.472972972972973	0.9999382208800032	0.5856672647067978	68.04642710136018
UP_SEQ_FEATURE	signal peptide	4	4.444444444444445	0.1041661328208469	ENSCAFG00000000878, ENSCAFG00000000880, ENSCAFG00000011443, ENSCAFG00000000855	5	226	693	2.4530973451327434	0.7018037023023769	0.3319113674193266	49.603279264001884
GOTERM_BP_DIRECT	GO:0006954~inflammatory response	3	3.3333333333333335	0.2630423450275885	ENSCAFG00000000878, ENSCAFG00000011443, ENSCAFG00000000855	70	178	12321	2.9665329052969502	1.0	0.999999817332131	98.32441136157296
Annotation Cluster 2	Enrichment Score: 1.579313322825976
Category	Term	Count	%	PValue	Genes	List Total	Pop Hits	Pop Total	Fold Enrichment	Bonferroni	Benjamini	FDR
UP_KEYWORDS	Chromosome	4	4.444444444444445	0.008890160577488839	ENSCAFG00000029078, ENSCAFG00000030845, ENSCAFG00000024309, ENSCAFG00000029759	86	82	16383	9.292682926829269	0.44035039672922993	0.25190267794171983	8.699457635056984
INTERPRO	IPR007125:Histone core	3	3.3333333333333335	0.02919467629267582	ENSCAFG00000029078, ENSCAFG00000030845, ENSCAFG00000029759	80	52	15402	11.107211538461538	0.9973305004587756	0.8612786573703692	31.021330961572158
UP_KEYWORDS	Nucleosome core	3	3.3333333333333335	0.03198261901004888	ENSCAFG00000029078, ENSCAFG00000030845, ENSCAFG00000029759	86	54	16383	10.583333333333334	0.8791059043759955	0.4103405368709353	28.200491352345512
INTERPRO	IPR009072:Histone-fold	3	3.3333333333333335	0.05802556988155248	ENSCAFG00000029078, ENSCAFG00000030845, ENSCAFG00000029759	80	76	15402	7.599671052631579	0.9999935757444681	0.8636556535510116	52.72765284411849
Annotation Cluster 3	Enrichment Score: 1.525985653487352
Category	Term	Count	%	PValue	Genes	List Total	Pop Hits	Pop Total	Fold Enrichment	Bonferroni	Benjamini	FDR
GOTERM_BP_DIRECT	GO:0030890~positive regulation of B cell proliferation	4	4.444444444444445	7.421921949019255E-4	ENSCAFG00000000878, ENSCAFG00000000880, ENSCAFG00000008373, ENSCAFG00000000855	70	32	12321	22.001785714285713	0.2026429161168436	0.2026429161168436	0.9897313748225778
UP_KEYWORDS	Growth factor	3	3.3333333333333335	0.06200633223071008	ENSCAFG00000000880, ENSCAFG00000008373, ENSCAFG00000000855	86	78	16383	7.326923076923077	0.9844046931127789	0.4481052344150819	47.92105899077708
KEGG_PATHWAY	cfa04640:Hematopoietic cell lineage	3	3.3333333333333335	0.06892675225662497	ENSCAFG00000000880, ENSCAFG00000008373, ENSCAFG00000000855	37	81	6750	6.756756756756757	0.998695338344572	0.4853051889970511	54.24367109872612
GOTERM_CC_DIRECT	GO:0005576~extracellular region	4	4.444444444444445	0.24815163711886928	ENSCAFG00000000880, ENSCAFG00000008373, ENSCAFG00000011443, ENSCAFG00000000855	81	300	13919	2.29119341563786	0.9999999999874263	0.9385065026925583	95.44703756969088
Annotation Cluster 4	Enrichment Score: 1.178327010474319
Category	Term	Count	%	PValue	Genes	List Total	Pop Hits	Pop Total	Fold Enrichment	Bonferroni	Benjamini	FDR
INTERPRO	IPR015880:Zinc finger, C2H2-like	7	7.777777777777778	0.03175512829033654	ENSCAFG00000011646, ENSCAFG00000032164, ENSCAFG00000030356, ENSCAFG00000004891, ENSCAFG00000003775, ENSCAFG00000016122, ENSCAFG00000032035	80	464	15402	2.9044719827586207	0.9984258682220615	0.800813329792683	33.267244690271866
SMART	SM00355:ZnF_C2H2	7	7.777777777777778	0.04035181091380026	ENSCAFG00000011646, ENSCAFG00000032164, ENSCAFG00000030356, ENSCAFG00000004891, ENSCAFG00000003775, ENSCAFG00000016122, ENSCAFG00000032035	46	464	8172	2.6800974512743627	0.8433096810758982	0.8433096810758982	32.11471828260167
INTERPRO	IPR007087:Zinc finger, C2H2	7	7.777777777777778	0.04181138797510711	ENSCAFG00000011646, ENSCAFG00000032164, ENSCAFG00000030356, ENSCAFG00000004891, ENSCAFG00000003775, ENSCAFG00000016122, ENSCAFG00000032035	80	496	15402	2.717086693548387	0.9998049252759109	0.8188492233771596	41.45260887351743
INTERPRO	IPR013087:Zinc finger C2H2-type/integrase DNA-binding domain	6	6.666666666666667	0.06293428287856997	ENSCAFG00000011646, ENSCAFG00000032164, ENSCAFG00000030356, ENSCAFG00000004891, ENSCAFG00000003775, ENSCAFG00000016122	80	417	15402	2.7701438848920863	0.9999977405128765	0.8438902667876702	55.72416205287411
GOTERM_MF_DIRECT	GO:0046872~metal ion binding	7	7.777777777777778	0.38063276837929116	ENSCAFG00000000406, ENSCAFG00000032164, ENSCAFG00000030356, ENSCAFG00000004891, ENSCAFG00000003775, ENSCAFG00000016122, ENSCAFG00000032035	67	877	11618	1.3840603141646386	1.0	0.9998650300831505	99.47233717563063
Annotation Cluster 5	Enrichment Score: 0.7762008968877367
Category	Term	Count	%	PValue	Genes	List Total	Pop Hits	Pop Total	Fold Enrichment	Bonferroni	Benjamini	FDR
INTERPRO	IPR001680:WD40 repeat	4	4.444444444444445	0.13123417594460698	ENSCAFG00000016890, ENSCAFG00000009688, ENSCAFG00000003435, ENSCAFG00000016269	80	245	15402	3.143265306122449	0.9999999999993967	0.9561183603864601	82.85217914135481
SMART	SM00320:WD40	4	4.444444444444445	0.15021258862487674	ENSCAFG00000016890, ENSCAFG00000009688, ENSCAFG00000003435, ENSCAFG00000016269	46	244	8172	2.9123307198859587	0.9993408819648378	0.9743267057983946	78.36235518691066
INTERPRO	IPR017986:WD40-repeat-containing domain	4	4.444444444444445	0.1698758729769183	ENSCAFG00000016890, ENSCAFG00000009688, ENSCAFG00000003435, ENSCAFG00000016269	80	277	15402	2.7801444043321304	0.9999999999999999	0.9758531363010917	90.30513742548199
INTERPRO	IPR019775:WD40 repeat, conserved site	3	3.3333333333333335	0.18699290883442998	ENSCAFG00000016890, ENSCAFG00000009688, ENSCAFG00000016269	80	154	15402	3.750487012987013	1.0	0.9768072888154982	92.53335450565979
INTERPRO	IPR015943:WD40/YVTN repeat-like-containing domain	4	4.444444444444445	0.21003196599020907	ENSCAFG00000016890, ENSCAFG00000009688, ENSCAFG00000003435, ENSCAFG00000016269	80	308	15402	2.5003246753246753	1.0	0.973407337932119	94.79235595989749
Annotation Cluster 6	Enrichment Score: 0.6843910805401727
Category	Term	Count	%	PValue	Genes	List Total	Pop Hits	Pop Total	Fold Enrichment	Bonferroni	Benjamini	FDR
INTERPRO	IPR000210:BTB/POZ-like	3	3.3333333333333335	0.1962729049465896	ENSCAFG00000012932, ENSCAFG00000016122, ENSCAFG00000018002	80	159	15402	3.6325471698113203	1.0	0.9737894084066695	93.53401578351644
SMART	SM00225:BTB	3	3.3333333333333335	0.20784786446721745	ENSCAFG00000012932, ENSCAFG00000016122, ENSCAFG00000018002	46	154	8172	3.460756634669678	0.9999720496738198	0.9696520779313351	88.8220624387189
INTERPRO	IPR011333:BTB/POZ fold	3	3.3333333333333335	0.21688066757039906	ENSCAFG00000012932, ENSCAFG00000016122, ENSCAFG00000018002	80	170	15402	3.3974999999999995	1.0	0.9615963410864306	95.33079231196709
Annotation Cluster 7	Enrichment Score: 0.28765093082857734
Category	Term	Count	%	PValue	Genes	List Total	Pop Hits	Pop Total	Fold Enrichment	Bonferroni	Benjamini	FDR
UP_KEYWORDS	Serine/threonine-protein kinase	3	3.3333333333333335	0.2282309922282097	ENSCAFG00000004882, ENSCAFG00000010758, ENSCAFG00000017454	86	174	16383	3.2844827586206895	0.9999999513954709	0.814361660985872	92.86697520054238
INTERPRO	IPR008271:Serine/threonine-protein kinase, active site	3	3.3333333333333335	0.4399369562098318	ENSCAFG00000004882, ENSCAFG00000010758, ENSCAFG00000017454	80	290	15402	1.9916379310344827	1.0	0.9989083551537956	99.93011075575863
INTERPRO	IPR017441:Protein kinase, ATP binding site	3	3.3333333333333335	0.5105792013825814	ENSCAFG00000004882, ENSCAFG00000010758, ENSCAFG00000017454	80	332	15402	1.739683734939759	1.0	0.9996435267842255	99.98710295073558
UP_KEYWORDS	Kinase	3	3.3333333333333335	0.516559209711569	ENSCAFG00000004882, ENSCAFG00000010758, ENSCAFG00000017454	86	332	16383	1.7213855421686748	1.0	0.9657665243137106	99.93934945067512
SMART	SM00220:S_TKc	3	3.3333333333333335	0.5528553015789757	ENSCAFG00000004882, ENSCAFG00000010758, ENSCAFG00000017454	46	333	8172	1.600470035252644	0.9999999999999998	0.9998831736074717	99.9483946089774
INTERPRO	IPR000719:Protein kinase, catalytic domain	3	3.3333333333333335	0.6821485417609461	ENSCAFG00000004882, ENSCAFG00000010758, ENSCAFG00000017454	80	455	15402	1.2693956043956045	1.0	0.9999942422232266	99.99994233720444
UP_KEYWORDS	Transferase	4	4.444444444444445	0.6919056931280545	ENSCAFG00000004882, ENSCAFG00000010758, ENSCAFG00000000414, ENSCAFG00000017454	86	681	16383	1.118942731277533	1.0	0.9857577065018227	99.99938528074203
INTERPRO	IPR011009:Protein kinase-like domain	3	3.3333333333333335	0.7232807771768586	ENSCAFG00000004882, ENSCAFG00000010758, ENSCAFG00000017454	80	492	15402	1.1739329268292682	1.0	0.9999973673489848	99.99998984825892
Annotation Cluster 8	Enrichment Score: 0.16286245691365875
Category	Term	Count	%	PValue	Genes	List Total	Pop Hits	Pop Total	Fold Enrichment	Bonferroni	Benjamini	FDR
KEGG_PATHWAY	cfa04080:Neuroactive ligand-receptor interaction	3	3.3333333333333335	0.4121805596780843	ENSCAFG00000017282, ENSCAFG00000013692, ENSCAFG00000009967	37	263	6750	2.0809783167197615	1.0	0.9453451584080113	99.70228428791957
INTERPRO	IPR000276:G protein-coupled receptor, rhodopsin-like	3	3.3333333333333335	0.87734826530958	ENSCAFG00000017282, ENSCAFG00000013692, ENSCAFG00000009967	80	695	15402	0.8310431654676259	1.0	0.9999999979073246	99.99999999962202
INTERPRO	IPR017452:GPCR, rhodopsin-like, 7TM	3	3.3333333333333335	0.8977452230793079	ENSCAFG00000017282, ENSCAFG00000013692, ENSCAFG00000009967	80	738	15402	0.7826219512195122	1.0	0.9999999990066011	99.99999999996133
Annotation Cluster 9	Enrichment Score: 0.1291166316195026
Category	Term	Count	%	PValue	Genes	List Total	Pop Hits	Pop Total	Fold Enrichment	Bonferroni	Benjamini	FDR
UP_KEYWORDS	Zinc-finger	4	4.444444444444445	0.5882249631036008	ENSCAFG00000020412, ENSCAFG00000032164, ENSCAFG00000030356, ENSCAFG00000000360	86	584	16383	1.3047945205479452	1.0	0.9786108563426865	99.98817980795177
UP_KEYWORDS	Zinc	4	4.444444444444445	0.7988627574865612	ENSCAFG00000020412, ENSCAFG00000032164, ENSCAFG00000030356, ENSCAFG00000000360	86	811	16383	0.9395807644882861	1.0	0.9945505760186399	99.99999203450184
UP_KEYWORDS	Metal-binding	5	5.555555555555555	0.8722369468788452	ENSCAFG00000000406, ENSCAFG00000020412, ENSCAFG00000032164, ENSCAFG00000030356, ENSCAFG00000000360	86	1186	16383	0.8031197301854974	1.0	0.9982856022599846	99.99999992192625
Annotation Cluster 10	Enrichment Score: 0.009865840894694304
Category	Term	Count	%	PValue	Genes	List Total	Pop Hits	Pop Total	Fold Enrichment	Bonferroni	Benjamini	FDR
UP_KEYWORDS	Membrane	17	18.88888888888889	0.9727144220724495	ENSCAFG00000017282, ENSCAFG00000009692, ENSCAFG00000000811, ENSCAFG00000006689, ENSCAFG00000025580, ENSCAFG00000009967, ENSCAFG00000014767, ENSCAFG00000005766, ENSCAFG00000017573, ENSCAFG00000000946, ENSCAFG00000009484, ENSCAFG00000002660, ENSCAFG00000030013, ENSCAFG00000000414, ENSCAFG00000013692, ENSCAFG00000013325, ENSCAFG00000011398	86	4459	16383	0.7262839201614711	1.0	0.9999619975938184	99.99999999999999
UP_KEYWORDS	Transmembrane helix	16	17.77777777777778	0.9752116648754913	ENSCAFG00000017282, ENSCAFG00000009692, ENSCAFG00000000811, ENSCAFG00000006689, ENSCAFG00000025580, ENSCAFG00000009967, ENSCAFG00000014767, ENSCAFG00000005766, ENSCAFG00000017573, ENSCAFG00000000946, ENSCAFG00000009484, ENSCAFG00000002660, ENSCAFG00000030013, ENSCAFG00000013692, ENSCAFG00000013325, ENSCAFG00000011398	86	4273	16383	0.7133161713082145	1.0	0.9999552197414124	100.0
UP_KEYWORDS	Transmembrane	16	17.77777777777778	0.9755672417311231	ENSCAFG00000017282, ENSCAFG00000009692, ENSCAFG00000000811, ENSCAFG00000006689, ENSCAFG00000025580, ENSCAFG00000009967, ENSCAFG00000014767, ENSCAFG00000005766, ENSCAFG00000017573, ENSCAFG00000000946, ENSCAFG00000009484, ENSCAFG00000002660, ENSCAFG00000030013, ENSCAFG00000013692, ENSCAFG00000013325, ENSCAFG00000011398	86	4278	16383	0.7124824684431976	1.0	0.9999356233319109	100.0
GOTERM_CC_DIRECT	GO:0016021~integral component of membrane	14	15.555555555555555	0.9867228492027835	ENSCAFG00000009692, ENSCAFG00000017573, ENSCAFG00000000946, ENSCAFG00000000811, ENSCAFG00000009484, ENSCAFG00000002660, ENSCAFG00000030013, ENSCAFG00000013692, ENSCAFG00000006689, ENSCAFG00000025580, ENSCAFG00000013325, ENSCAFG00000014767, ENSCAFG00000005766, ENSCAFG00000011398	81	3622	13919	0.6642057113251665	1.0	0.9999999944835268	100.0

## Sheet: DLBCLvsFL
V1	V2	V3	V4	V5	V6	V7	V8	V9	V10	V11	V12	V13
Annotation Cluster 1	Enrichment Score: 2.0947604678376757
Category	Term	Count	%	PValue	Genes	List Total	Pop Hits	Pop Total	Fold Enrichment	Bonferroni	Benjamini	FDR
INTERPRO	IPR017986:WD40-repeat-containing domain	6	10.0	0.0025738132451472388	ENSCAFG00000003224, ENSCAFG00000016890, ENSCAFG00000009688, ENSCAFG00000003435, ENSCAFG00000012366, ENSCAFG00000016269	54	277	15402	6.178098676293622	0.3514122947228049	0.19465056945621728	3.08905722651015
INTERPRO	IPR001680:WD40 repeat	5	8.333333333333332	0.00994361190676555	ENSCAFG00000003224, ENSCAFG00000016890, ENSCAFG00000009688, ENSCAFG00000003435, ENSCAFG00000016269	54	245	15402	5.820861678004535	0.8134186248798999	0.428579132049701	11.45629784914628
SMART	SM00320:WD40	5	8.333333333333332	0.010238033401355555	ENSCAFG00000003224, ENSCAFG00000016890, ENSCAFG00000009688, ENSCAFG00000003435, ENSCAFG00000016269	30	244	8172	5.581967213114754	0.3236539980053008	0.3236539980053008	8.88079188677635
INTERPRO	IPR019775:WD40 repeat, conserved site	4	6.666666666666667	0.01594484821431905	ENSCAFG00000003224, ENSCAFG00000016890, ENSCAFG00000009688, ENSCAFG00000016269	54	154	15402	7.408369408369408	0.9328160076939432	0.4908843445862463	17.774126150868742
Annotation Cluster 2	Enrichment Score: 0.8767971242683799
Category	Term	Count	%	PValue	Genes	List Total	Pop Hits	Pop Total	Fold Enrichment	Bonferroni	Benjamini	FDR
KEGG_PATHWAY	cfa04380:Osteoclast differentiation	4	6.666666666666667	0.011057387392587313	ENSCAFG00000000685, ENSCAFG00000002171, ENSCAFG00000010758, ENSCAFG00000000360	26	127	6750	8.176862507571169	0.6990614745698052	0.6990614745698052	11.767930608983779
KEGG_PATHWAY	cfa04664:Fc epsilon RI signaling pathway	3	5.0	0.023077000332761607	ENSCAFG00000000685, ENSCAFG00000002171, ENSCAFG00000010758	26	64	6750	12.169471153846155	0.9196629084440382	0.46761105817320836	23.11752916319072
KEGG_PATHWAY	cfa05169:Epstein-Barr virus infection	3	5.0	0.0619072568998398	ENSCAFG00000000685, ENSCAFG00000002171, ENSCAFG00000010758	26	110	6750	7.080419580419582	0.9989941253879916	0.6834633699070778	51.30466544477073
UP_KEYWORDS	Kinase	4	6.666666666666667	0.10453312158625339	ENSCAFG00000000685, ENSCAFG00000002171, ENSCAFG00000008959, ENSCAFG00000010758	57	332	16383	3.46290424857324	0.9955287720468591	0.9955287720468591	65.30615711297737
UP_KEYWORDS	Serine/threonine-protein kinase	3	5.0	0.11922857955708051	ENSCAFG00000000685, ENSCAFG00000008959, ENSCAFG00000010758	57	174	16383	4.955535390199636	0.9980125441533947	0.9554191089523179	70.39600837224977
UP_KEYWORDS	ATP-binding	5	8.333333333333332	0.20449710827006518	ENSCAFG00000000685, ENSCAFG00000002171, ENSCAFG00000008959, ENSCAFG00000010758, ENSCAFG00000012126	57	683	16383	2.1041072667026275	0.9999864653705027	0.9761686420114117	88.84790599618579
INTERPRO	IPR000719:Protein kinase, catalytic domain	4	6.666666666666667	0.2059067392583899	ENSCAFG00000000685, ENSCAFG00000002171, ENSCAFG00000008959, ENSCAFG00000010758	54	455	15402	2.5074481074481074	1.0	0.9984281818900604	93.96204213350843
INTERPRO	IPR011009:Protein kinase-like domain	4	6.666666666666667	0.23942891314400933	ENSCAFG00000000685, ENSCAFG00000002171, ENSCAFG00000008959, ENSCAFG00000010758	54	492	15402	2.318879855465221	1.0	0.9985960375902897	96.42872639315759
INTERPRO	IPR017441:Protein kinase, ATP binding site	3	5.0	0.3171126887805826	ENSCAFG00000000685, ENSCAFG00000002171, ENSCAFG00000010758	54	332	15402	2.5773092369477912	1.0	0.9996678533276019	99.03811261970752
SMART	SM00220:S_TKc	3	5.0	0.3321872881740711	ENSCAFG00000000685, ENSCAFG00000008959, ENSCAFG00000010758	30	333	8172	2.4540540540540543	0.9999997827909577	0.9995339430911154	97.39778338956609
UP_KEYWORDS	Nucleotide-binding	5	8.333333333333332	0.34822791061102176	ENSCAFG00000000685, ENSCAFG00000002171, ENSCAFG00000008959, ENSCAFG00000010758, ENSCAFG00000012126	57	872	16383	1.648056494447127	0.9999999992225147	0.9947195243250824	98.34972574239951
UP_KEYWORDS	Transferase	4	6.666666666666667	0.4132684429732082	ENSCAFG00000000685, ENSCAFG00000002171, ENSCAFG00000008959, ENSCAFG00000010758	57	681	16383	1.6882293840327691	0.9999999999954967	0.9871494371047825	99.39771107277888
Annotation Cluster 3	Enrichment Score: 0.021691761286555835
Category	Term	Count	%	PValue	Genes	List Total	Pop Hits	Pop Total	Fold Enrichment	Bonferroni	Benjamini	FDR
UP_KEYWORDS	Transmembrane helix	11	18.333333333333332	0.9452517481423707	ENSCAFG00000009692, ENSCAFG00000017282, ENSCAFG00000000673, ENSCAFG00000000946, ENSCAFG00000024320, ENSCAFG00000007649, ENSCAFG00000007646, ENSCAFG00000025580, ENSCAFG00000014767, ENSCAFG00000013325, ENSCAFG00000005766	57	4273	16383	0.7399090987473365	1.0	0.9999993423205732	99.99999999991992
UP_KEYWORDS	Transmembrane	11	18.333333333333332	0.9458046111171671	ENSCAFG00000009692, ENSCAFG00000017282, ENSCAFG00000000673, ENSCAFG00000000946, ENSCAFG00000024320, ENSCAFG00000007649, ENSCAFG00000007646, ENSCAFG00000025580, ENSCAFG00000014767, ENSCAFG00000013325, ENSCAFG00000005766	57	4278	16383	0.7390443148544572	1.0	0.9999977071392352	99.99999999992735
UP_KEYWORDS	Membrane	11	18.333333333333332	0.9628880566829685	ENSCAFG00000009692, ENSCAFG00000017282, ENSCAFG00000000673, ENSCAFG00000000946, ENSCAFG00000024320, ENSCAFG00000007649, ENSCAFG00000007646, ENSCAFG00000025580, ENSCAFG00000014767, ENSCAFG00000013325, ENSCAFG00000005766	57	4459	16383	0.7090449829440162	1.0	0.9999985583906421	99.99999999999808

## Sheet: DLBCLvsHEALTHY
V1	V2	V3	V4	V5	V6	V7	V8	V9	V10	V11	V12	V13
Annotation Cluster 1	Enrichment Score: 5.232440464061826
Category	Term	Count	%	PValue	Genes	List Total	Pop Hits	Pop Total	Fold Enrichment	Bonferroni	Benjamini	FDR
UP_KEYWORDS	Chromosome	16	2.1476510067114094	2.239597349476159E-6	ENSCAFG00000031931, ENSCAFG00000016119, ENSCAFG00000030106, ENSCAFG00000012984, ENSCAFG00000024309, ENSCAFG00000029759, ENSCAFG00000031860, ENSCAFG00000012989, ENSCAFG00000031205, ENSCAFG00000011574, ENSCAFG00000030507, ENSCAFG00000024677, ENSCAFG00000029078, ENSCAFG00000030845, ENSCAFG00000016992, ENSCAFG00000001211	716	82	16383	4.464640959258754	4.1871748668220743E-4	4.1871748668220743E-4	0.0027761535112746927
UP_KEYWORDS	Nucleosome core	13	1.74496644295302	2.761611941775767E-6	ENSCAFG00000031931, ENSCAFG00000016119, ENSCAFG00000030106, ENSCAFG00000012984, ENSCAFG00000029759, ENSCAFG00000031860, ENSCAFG00000011574, ENSCAFG00000031205, ENSCAFG00000012989, ENSCAFG00000030507, ENSCAFG00000024677, ENSCAFG00000029078, ENSCAFG00000030845	716	54	16383	5.508457479826196	5.162888232290719E-4	2.5817773948710876E-4	0.0034232206459150483
INTERPRO	IPR007125:Histone core	12	1.6107382550335572	1.0130201126884368E-5	ENSCAFG00000011574, ENSCAFG00000031205, ENSCAFG00000024677, ENSCAFG00000030507, ENSCAFG00000029078, ENSCAFG00000031931, ENSCAFG00000016119, ENSCAFG00000030106, ENSCAFG00000030845, ENSCAFG00000012984, ENSCAFG00000031860, ENSCAFG00000029759	662	52	15402	5.369044852428539	0.011421974509843169	0.011421974509843169	0.0162606272024024
INTERPRO	IPR009072:Histone-fold	14	1.8791946308724832	1.8762360614139916E-5	ENSCAFG00000020331, ENSCAFG00000031931, ENSCAFG00000016119, ENSCAFG00000030106, ENSCAFG00000012984, ENSCAFG00000029759, ENSCAFG00000031860, ENSCAFG00000031205, ENSCAFG00000011574, ENSCAFG00000012989, ENSCAFG00000030507, ENSCAFG00000024677, ENSCAFG00000029078, ENSCAFG00000030845	662	76	15402	4.285816505008746	0.021051964025214476	0.010581971068454044	0.030114696380501016
Annotation Cluster 2	Enrichment Score: 4.056550423736925
Category	Term	Count	%	PValue	Genes	List Total	Pop Hits	Pop Total	Fold Enrichment	Bonferroni	Benjamini	FDR
INTERPRO	IPR002119:Histone H2A	8	1.0738255033557047	3.4874430462036776E-5	ENSCAFG00000011574, ENSCAFG00000031205, ENSCAFG00000030507, ENSCAFG00000029078, ENSCAFG00000030106, ENSCAFG00000012984, ENSCAFG00000031860, ENSCAFG00000029759	662	23	15402	8.092473400761856	0.038776468228938876	0.013096252518940754	0.05596873242739164
SMART	SM00414:H2A	8	1.0738255033557047	6.62536713189171E-5	ENSCAFG00000011574, ENSCAFG00000031205, ENSCAFG00000030507, ENSCAFG00000029078, ENSCAFG00000030106, ENSCAFG00000012984, ENSCAFG00000031860, ENSCAFG00000029759	390	23	8172	7.288294314381271	0.017795103092776654	0.017795103092776654	0.0871262042513532
GOTERM_BP_DIRECT	GO:0006342~chromatin silencing	8	1.0738255033557047	2.928408481983417E-4	ENSCAFG00000011574, ENSCAFG00000031205, ENSCAFG00000030507, ENSCAFG00000029078, ENSCAFG00000030106, ENSCAFG00000012984, ENSCAFG00000031860, ENSCAFG00000029759	535	31	12321	5.943201688272535	0.3925516427591089	0.3925516427591089	0.4928531143507109
Annotation Cluster 3	Enrichment Score: 2.0923658033686134
Category	Term	Count	%	PValue	Genes	List Total	Pop Hits	Pop Total	Fold Enrichment	Bonferroni	Benjamini	FDR
INTERPRO	IPR013087:Zinc finger C2H2-type/integrase DNA-binding domain	31	4.1610738255033555	0.004050615695831573	ENSCAFG00000031296, ENSCAFG00000029959, ENSCAFG00000031680, ENSCAFG00000011813, ENSCAFG00000029814, ENSCAFG00000016122, ENSCAFG00000018905, ENSCAFG00000031048, ENSCAFG00000030878, ENSCAFG00000020307, ENSCAFG00000032164, ENSCAFG00000001685, ENSCAFG00000002372, ENSCAFG00000016361, ENSCAFG00000023631, ENSCAFG00000016812, ENSCAFG00000004891, ENSCAFG00000014502, ENSCAFG00000031202, ENSCAFG00000030799,…	662	417	15402	1.7295963833163077	0.9899755326874179	0.6835789801180342	6.3078712245883795
INTERPRO	IPR015880:Zinc finger, C2H2-like	33	4.429530201342282	0.005798542954535243	ENSCAFG00000031296, ENSCAFG00000012719, ENSCAFG00000029959, ENSCAFG00000031680, ENSCAFG00000011813, ENSCAFG00000029814, ENSCAFG00000016122, ENSCAFG00000018905, ENSCAFG00000031048, ENSCAFG00000030878, ENSCAFG00000020307, ENSCAFG00000032164, ENSCAFG00000001685, ENSCAFG00000002372, ENSCAFG00000016361, ENSCAFG00000023631, ENSCAFG00000016812, ENSCAFG00000004891, ENSCAFG00000014502, ENSCAFG00000031202,…	662	464	15402	1.6546840816751747	0.9986323837622922	0.7325806371621785	8.912909814660397
INTERPRO	IPR007087:Zinc finger, C2H2	34	4.563758389261745	0.00850323757565994	ENSCAFG00000031296, ENSCAFG00000012719, ENSCAFG00000029959, ENSCAFG00000031680, ENSCAFG00000011813, ENSCAFG00000029814, ENSCAFG00000016122, ENSCAFG00000018905, ENSCAFG00000031048, ENSCAFG00000030878, ENSCAFG00000020307, ENSCAFG00000032164, ENSCAFG00000001685, ENSCAFG00000002372, ENSCAFG00000016361, ENSCAFG00000023631, ENSCAFG00000016812, ENSCAFG00000009335, ENSCAFG00000004891, ENSCAFG00000014502,…	662	496	15402	1.5948372478315955	0.9999377219966425	0.800907096566385	12.810381779701352
SMART	SM00355:ZnF_C2H2	33	4.429530201342282	0.021385162437401455	ENSCAFG00000031296, ENSCAFG00000012719, ENSCAFG00000029959, ENSCAFG00000031680, ENSCAFG00000011813, ENSCAFG00000029814, ENSCAFG00000016122, ENSCAFG00000018905, ENSCAFG00000031048, ENSCAFG00000030878, ENSCAFG00000020307, ENSCAFG00000032164, ENSCAFG00000001685, ENSCAFG00000002372, ENSCAFG00000016361, ENSCAFG00000023631, ENSCAFG00000016812, ENSCAFG00000004891, ENSCAFG00000014502, ENSCAFG00000031202,…	390	464	8172	1.4902519893899204	0.9971437464357812	0.8581163824029092	24.75256928762296
Annotation Cluster 4	Enrichment Score: 1.5795925273074127
Category	Term	Count	%	PValue	Genes	List Total	Pop Hits	Pop Total	Fold Enrichment	Bonferroni	Benjamini	FDR
INTERPRO	IPR012675:Beta-grasp domain	4	0.5369127516778524	0.016304724889360245	ENSCAFG00000008475, ENSCAFG00000025299, ENSCAFG00000011941, ENSCAFG00000018858	662	13	15402	7.158726469904718	0.9999999919849943	0.8739816586907512	23.194557056261644
INTERPRO	IPR018163:Threonyl/alanyl tRNA synthetase, class II-like, putative editing domain	3	0.4026845637583893	0.03345449444870541	ENSCAFG00000008475, ENSCAFG00000011941, ENSCAFG00000018858	662	7	15402	9.971083297367286	1.0	0.9486038771769371	42.08703685647558
INTERPRO	IPR012676:TGS-like	3	0.4026845637583893	0.03345449444870541	ENSCAFG00000008475, ENSCAFG00000011941, ENSCAFG00000018858	662	7	15402	9.971083297367286	1.0	0.9486038771769371	42.08703685647558
Annotation Cluster 5	Enrichment Score: 1.4200818336025713
Category	Term	Count	%	PValue	Genes	List Total	Pop Hits	Pop Total	Fold Enrichment	Bonferroni	Benjamini	FDR
KEGG_PATHWAY	cfa04672:Intestinal immune network for IgA production	6	0.8053691275167786	0.027830960644873257	ENSCAFG00000010997, ENSCAFG00000000880, ENSCAFG00000000814, ENSCAFG00000012880, ENSCAFG00000000812, ENSCAFG00000000855	272	43	6750	3.462722298221615	0.9988888557986613	0.6215859929907988	30.54989579512808
KEGG_PATHWAY	cfa05330:Allograft rejection	5	0.6711409395973155	0.030620860438850445	ENSCAFG00000010997, ENSCAFG00000000880, ENSCAFG00000000814, ENSCAFG00000000812, ENSCAFG00000000855	272	30	6750	4.136029411764706	0.999444128501122	0.6081482407700552	33.08057024206873
KEGG_PATHWAY	cfa05320:Autoimmune thyroid disease	5	0.6711409395973155	0.06444792095763358	ENSCAFG00000010997, ENSCAFG00000000880, ENSCAFG00000000814, ENSCAFG00000000812, ENSCAFG00000000855	272	38	6750	3.2652863777089784	0.9999998934924629	0.5704437740901742	57.70258142955027
Annotation Cluster 6	Enrichment Score: 1.3518933887389586
Category	Term	Count	%	PValue	Genes	List Total	Pop Hits	Pop Total	Fold Enrichment	Bonferroni	Benjamini	FDR
INTERPRO	IPR027482:Sec1-like, domain 2	3	0.4026845637583893	0.04335678879791191	ENSCAFG00000018306, ENSCAFG00000012113, ENSCAFG00000019913	662	8	15402	8.724697885196376	1.0	0.9724101394588573	50.91120126370085
INTERPRO	IPR001619:Sec1-like protein	3	0.4026845637583893	0.04335678879791191	ENSCAFG00000018306, ENSCAFG00000012113, ENSCAFG00000019913	662	8	15402	8.724697885196376	1.0	0.9724101394588573	50.91120126370085
GOTERM_BP_DIRECT	GO:0006904~vesicle docking involved in exocytosis	4	0.5369127516778524	0.04679566421548639	ENSCAFG00000018306, ENSCAFG00000003429, ENSCAFG00000012113, ENSCAFG00000019913	535	19	12321	4.848401377274963	1.0	0.9892372926909146	55.44622831295789
Annotation Cluster 7	Enrichment Score: 1.2820319955856523
Category	Term	Count	%	PValue	Genes	List Total	Pop Hits	Pop Total	Fold Enrichment	Bonferroni	Benjamini	FDR
UP_KEYWORDS	Proteasome	4	0.5369127516778524	0.021016864557862728	ENSCAFG00000012707, ENSCAFG00000011295, ENSCAFG00000011311, ENSCAFG00000015287	716	14	16383	6.537509976057462	0.9811650551187256	0.548151473125347	23.14888637566821
UP_KEYWORDS	Threonine protease	4	0.5369127516778524	0.021016864557862728	ENSCAFG00000012707, ENSCAFG00000011295, ENSCAFG00000011311, ENSCAFG00000015287	716	14	16383	6.537509976057462	0.9811650551187256	0.548151473125347	23.14888637566821
INTERPRO	IPR001353:Proteasome, subunit alpha/beta	4	0.5369127516778524	0.02434116404376352	ENSCAFG00000012707, ENSCAFG00000011295, ENSCAFG00000011311, ENSCAFG00000015287	662	15	15402	6.204229607250755	0.999999999999269	0.9388507458430055	32.671019856361916
GOTERM_MF_DIRECT	GO:0004298~threonine-type endopeptidase activity	4	0.5369127516778524	0.03778450665742501	ENSCAFG00000012707, ENSCAFG00000011295, ENSCAFG00000011311, ENSCAFG00000015287	520	17	11618	5.2570135746606335	0.9999999890947289	0.8989108468434205	42.352391927832386
INTERPRO	IPR023333:Proteasome B-type subunit	3	0.4026845637583893	0.07825995577436577	ENSCAFG00000012707, ENSCAFG00000011295, ENSCAFG00000011311	662	11	15402	6.345234825597363	1.0	0.9922788212838366	72.96884541655348
INTERPRO	IPR016050:Proteasome, beta-type subunit, conserved site	3	0.4026845637583893	0.07825995577436577	ENSCAFG00000012707, ENSCAFG00000011295, ENSCAFG00000011311	662	11	15402	6.345234825597363	1.0	0.9922788212838366	72.96884541655348
GOTERM_CC_DIRECT	GO:0005839~proteasome core complex	3	0.4026845637583893	0.07931779736989328	ENSCAFG00000012707, ENSCAFG00000011295, ENSCAFG00000011311	603	11	13919	6.295341474445952	0.9999999999996181	0.8513614289371878	67.64246491687287
KEGG_PATHWAY	cfa03050:Proteasome	4	0.5369127516778524	0.2808686347890445	ENSCAFG00000012707, ENSCAFG00000011295, ENSCAFG00000011311, ENSCAFG00000015287	272	46	6750	2.157928388746803	1.0	0.8222540780066615	98.58572116950606
Annotation Cluster 8	Enrichment Score: 1.2649054021920554
Category	Term	Count	%	PValue	Genes	List Total	Pop Hits	Pop Total	Fold Enrichment	Bonferroni	Benjamini	FDR
SMART	SM00397:t_SNARE	5	0.6711409395973155	0.013352233835453269	ENSCAFG00000030417, ENSCAFG00000011105, ENSCAFG00000010984, ENSCAFG00000001264, ENSCAFG00000012125	390	20	8172	5.2384615384615385	0.9738218402325072	0.8382033382065845	16.208711660367303
INTERPRO	IPR000727:Target SNARE coiled-coil domain	5	0.6711409395973155	0.015531714587088486	ENSCAFG00000030417, ENSCAFG00000011105, ENSCAFG00000010984, ENSCAFG00000001264, ENSCAFG00000012125	662	23	15402	5.05779587547616	0.9999999804673243	0.891271044157797	22.2199276781728
INTERPRO	IPR010989:t-SNARE	4	0.5369127516778524	0.029024147819929257	ENSCAFG00000030417, ENSCAFG00000010984, ENSCAFG00000001264, ENSCAFG00000012125	662	16	15402	5.816465256797583	0.9999999999999969	0.9381703812815622	37.67550839710149
GOTERM_CC_DIRECT	GO:0031201~SNARE complex	6	0.8053691275167786	0.03698617090887229	ENSCAFG00000030417, ENSCAFG00000011105, ENSCAFG00000010984, ENSCAFG00000001264, ENSCAFG00000018306, ENSCAFG00000012125	603	43	13919	3.220872382274673	0.9999978280330527	0.6626574674610759	40.22383837928613
GOTERM_MF_DIRECT	GO:0005484~SNAP receptor activity	5	0.6711409395973155	0.04768939761453992	ENSCAFG00000030417, ENSCAFG00000011105, ENSCAFG00000010984, ENSCAFG00000001264, ENSCAFG00000012125	520	31	11618	3.6035980148883375	0.9999999999208187	0.9245559898816728	50.28156486987254
INTERPRO	IPR006011:Syntaxin, N-terminal	3	0.4026845637583893	0.06585400710516212	ENSCAFG00000030417, ENSCAFG00000001264, ENSCAFG00000012125	662	10	15402	6.9797583081571	1.0	0.9919989722902701	66.49787956246747
KEGG_PATHWAY	cfa04130:SNARE interactions in vesicular transport	4	0.5369127516778524	0.16432631424132127	ENSCAFG00000030417, ENSCAFG00000011105, ENSCAFG00000010984, ENSCAFG00000012125	272	35	6750	2.8361344537815127	1.0	0.7412745800960108	90.15929241360497
GOTERM_MF_DIRECT	GO:0000149~SNARE binding	4	0.5369127516778524	0.18141517898172746	ENSCAFG00000030417, ENSCAFG00000010984, ENSCAFG00000001264, ENSCAFG00000012125	520	33	11618	2.7081585081585082	1.0	0.9914706535090413	94.28860927221889
GOTERM_BP_DIRECT	GO:0048278~vesicle docking	3	0.4026845637583893	0.198104536717786	ENSCAFG00000030417, ENSCAFG00000001264, ENSCAFG00000012125	535	19	12321	3.636301032956222	1.0	0.9996017319680515	97.58708198719879
Annotation Cluster 9	Enrichment Score: 1.0662910980183362
Category	Term	Count	%	PValue	Genes	List Total	Pop Hits	Pop Total	Fold Enrichment	Bonferroni	Benjamini	FDR
INTERPRO	IPR001875:Death effector domain	3	0.4026845637583893	0.024587240987606722	ENSCAFG00000004892, ENSCAFG00000012168, ENSCAFG00000025192	662	6	15402	11.632930513595166	0.9999999999994509	0.9231886071557387	32.9431039115205
SMART	SM00031:DED	3	0.4026845637583893	0.029844621055825693	ENSCAFG00000004892, ENSCAFG00000012168, ENSCAFG00000025192	390	6	8172	10.476923076923079	0.9997283615791441	0.8716198735043202	32.87440727570476
GOTERM_BP_DIRECT	GO:0008625~extrinsic apoptotic signaling pathway via death domain receptors	4	0.5369127516778524	0.12907699641315465	ENSCAFG00000004892, ENSCAFG00000024178, ENSCAFG00000012168, ENSCAFG00000025192	535	29	12321	3.1765388333870446	1.0	0.9979501356860515	90.28358261214315
INTERPRO	IPR011029:Death-like domain	4	0.5369127516778524	0.5733382152265017	ENSCAFG00000004892, ENSCAFG00000008959, ENSCAFG00000012168, ENSCAFG00000025192	662	69	15402	1.3487455667936423	1.0	0.9999969768471836	99.99988471116131
Annotation Cluster 10	Enrichment Score: 0.9695775325971838
Category	Term	Count	%	PValue	Genes	List Total	Pop Hits	Pop Total	Fold Enrichment	Bonferroni	Benjamini	FDR
INTERPRO	IPR003309:Transcription regulator SCAN	5	0.6711409395973155	0.09772757143144627	ENSCAFG00000018905, ENSCAFG00000028614, ENSCAFG00000004412, ENSCAFG00000002372, ENSCAFG00000023406	662	41	15402	2.837300125267114	1.0	0.9922427875261415	80.81144516050767
INTERPRO	IPR008916:Retrovirus capsid, C-terminal	5	0.6711409395973155	0.09772757143144627	ENSCAFG00000018905, ENSCAFG00000028614, ENSCAFG00000004412, ENSCAFG00000002372, ENSCAFG00000023406	662	41	15402	2.837300125267114	1.0	0.9922427875261415	80.81144516050767
SMART	SM00431:SCAN	5	0.6711409395973155	0.12919127643715192	ENSCAFG00000018905, ENSCAFG00000028614, ENSCAFG00000004412, ENSCAFG00000002372, ENSCAFG00000023406	390	41	8172	2.5553470919324575	1.0	0.9980657534721686	83.79524606780559
Annotation Cluster 11	Enrichment Score: 0.87448167463052
Category	Term	Count	%	PValue	Genes	List Total	Pop Hits	Pop Total	Fold Enrichment	Bonferroni	Benjamini	FDR
GOTERM_MF_DIRECT	GO:0016493~C-C chemokine receptor activity	3	0.4026845637583893	0.07067216774089466	ENSCAFG00000013794, ENSCAFG00000013783, ENSCAFG00000013786	520	10	11618	6.702692307692308	0.9999999999999993	0.9453779356114052	64.94171337568106
INTERPRO	IPR000355:Chemokine receptor family	3	0.4026845637583893	0.14863565453539135	ENSCAFG00000013794, ENSCAFG00000013783, ENSCAFG00000013786	662	16	15402	4.362348942598188	1.0	0.9981495666908663	92.44640936739601
GOTERM_BP_DIRECT	GO:0006935~chemotaxis	4	0.5369127516778524	0.22656017081794824	ENSCAFG00000017282, ENSCAFG00000013794, ENSCAFG00000013783, ENSCAFG00000013786	535	38	12321	2.4242006886374816	1.0	0.9997387729828446	98.68827117489002
Annotation Cluster 12	Enrichment Score: 0.8589844390057753
Category	Term	Count	%	PValue	Genes	List Total	Pop Hits	Pop Total	Fold Enrichment	Bonferroni	Benjamini	FDR
INTERPRO	IPR000504:RNA recognition motif domain	13	1.74496644295302	0.09279195883847009	ENSCAFG00000019082, ENSCAFG00000003595, ENSCAFG00000003341, ENSCAFG00000014696, ENSCAFG00000003081, ENSCAFG00000007117, ENSCAFG00000017551, ENSCAFG00000006580, ENSCAFG00000029620, ENSCAFG00000005242, ENSCAFG00000013100, ENSCAFG00000008167, ENSCAFG00000017430	662	182	15402	1.6618472162278808	1.0	0.993393332166349	79.05526988403817
INTERPRO	IPR012677:Nucleotide-binding, alpha-beta plait	14	1.8791946308724832	0.1453295126647028	ENSCAFG00000003341, ENSCAFG00000006580, ENSCAFG00000029620, ENSCAFG00000013100, ENSCAFG00000008167, ENSCAFG00000019082, ENSCAFG00000003595, ENSCAFG00000018426, ENSCAFG00000003081, ENSCAFG00000014696, ENSCAFG00000007117, ENSCAFG00000017551, ENSCAFG00000005242, ENSCAFG00000017430	662	218	15402	1.4941378641314893	1.0	0.9982707903247551	91.96151131438985
SMART	SM00360:RRM	12	1.6107382550335572	0.19641856008754557	ENSCAFG00000019082, ENSCAFG00000003595, ENSCAFG00000003341, ENSCAFG00000003081, ENSCAFG00000007117, ENSCAFG00000017551, ENSCAFG00000006580, ENSCAFG00000029620, ENSCAFG00000005242, ENSCAFG00000013100, ENSCAFG00000008167, ENSCAFG00000017430	390	172	8172	1.4618962432915923	1.0	0.9986185197232201	94.3687796783687
Annotation Cluster 13	Enrichment Score: 0.6679067511829443
Category	Term	Count	%	PValue	Genes	List Total	Pop Hits	Pop Total	Fold Enrichment	Bonferroni	Benjamini	FDR
INTERPRO	IPR001766:Transcription factor, fork head	4	0.5369127516778524	0.18869279895181973	ENSCAFG00000003783, ENSCAFG00000025176, ENSCAFG00000002563, ENSCAFG00000016111	662	35	15402	2.6589555459646097	1.0	0.9988581614120935	96.51530237135358
INTERPRO	IPR018122:Transcription factor, fork head, conserved site	3	0.4026845637583893	0.22707083287741955	ENSCAFG00000025176, ENSCAFG00000002563, ENSCAFG00000016111	662	21	15402	3.323694432455762	1.0	0.9994409552836176	98.3992535922116
SMART	SM00339:FH	4	0.5369127516778524	0.23139984672795808	ENSCAFG00000003783, ENSCAFG00000025176, ENSCAFG00000002563, ENSCAFG00000016111	390	35	8172	2.3947252747252747	1.0	0.9958571963997249	96.86447353836567
Annotation Cluster 14	Enrichment Score: 0.6525542124837268
Category	Term	Count	%	PValue	Genes	List Total	Pop Hits	Pop Total	Fold Enrichment	Bonferroni	Benjamini	FDR
UP_KEYWORDS	Innate immunity	4	0.5369127516778524	0.06135809944212844	ENSCAFG00000024010, ENSCAFG00000008959, ENSCAFG00000007406, ENSCAFG00000016175	716	21	16383	4.358339984038309	0.9999927974178043	0.7723927833754975	54.38463270893863
GOTERM_BP_DIRECT	GO:0002224~toll-like receptor signaling pathway	3	0.4026845637583893	0.12105066943155492	ENSCAFG00000024010, ENSCAFG00000007406, ENSCAFG00000016175	535	14	12321	4.934979973297731	1.0	0.9981161705735556	88.65735341746543
SMART	SM00255:TIR	3	0.4026845637583893	0.2281320609009993	ENSCAFG00000024010, ENSCAFG00000007406, ENSCAFG00000016175	390	19	8172	3.308502024291498	1.0	0.9971136690182572	96.68449032603431
INTERPRO	IPR000157:Toll/interleukin-1 receptor homology (TIR) domain	3	0.4026845637583893	0.2593071925305871	ENSCAFG00000024010, ENSCAFG00000007406, ENSCAFG00000016175	662	23	15402	3.034677525285696	1.0	0.9997520401423516	99.19217088754037
UP_KEYWORDS	Inflammatory response	3	0.4026845637583893	0.3147409789128608	ENSCAFG00000024010, ENSCAFG00000007406, ENSCAFG00000016175	716	26	16383	2.640148259561667	1.0	0.9654597295715468	99.07686056515382
GOTERM_MF_DIRECT	GO:0004888~transmembrane signaling receptor activity	4	0.5369127516778524	0.8787826063803357	ENSCAFG00000024010, ENSCAFG00000007406, ENSCAFG00000016175, ENSCAFG00000013256	520	111	11618	0.8051282051282052	1.0	0.999999880924064	99.99999999999216
Annotation Cluster 15	Enrichment Score: 0.6259209667091941
Category	Term	Count	%	PValue	Genes	List Total	Pop Hits	Pop Total	Fold Enrichment	Bonferroni	Benjamini	FDR
GOTERM_BP_DIRECT	GO:0002227~innate immune response in mucosa	3	0.4026845637583893	0.16645503073051252	ENSCAFG00000024677, ENSCAFG00000010263, ENSCAFG00000031931	535	17	12321	4.0641011544804835	1.0	0.9991262417325161	95.36408459831848
GOTERM_BP_DIRECT	GO:0019731~antibacterial humoral response	3	0.4026845637583893	0.23038896600305825	ENSCAFG00000024677, ENSCAFG00000010263, ENSCAFG00000031931	535	21	12321	3.2899866488651535	1.0	0.9997397208324003	98.79361271711605
GOTERM_BP_DIRECT	GO:0050830~defense response to Gram-positive bacterium	4	0.5369127516778524	0.3455242229648714	ENSCAFG00000024677, ENSCAFG00000010263, ENSCAFG00000008959, ENSCAFG00000031931	535	48	12321	1.919158878504673	1.0	0.9999490028216867	99.92160820526419
Annotation Cluster 16	Enrichment Score: 0.6092475386463669
Category	Term	Count	%	PValue	Genes	List Total	Pop Hits	Pop Total	Fold Enrichment	Bonferroni	Benjamini	FDR
INTERPRO	IPR000253:Forkhead-associated (FHA) domain	4	0.5369127516778524	0.1777928793325208	ENSCAFG00000013255, ENSCAFG00000003262, ENSCAFG00000006074, ENSCAFG00000016111	662	34	15402	2.7371601208459215	1.0	0.999029160434899	95.68276290077385
SMART	SM00240:FHA	3	0.4026845637583893	0.24604537294045553	ENSCAFG00000013255, ENSCAFG00000006074, ENSCAFG00000016111	390	20	8172	3.1430769230769235	1.0	0.993918134532261	97.56560363011754
INTERPRO	IPR008984:SMAD/FHA domain	4	0.5369127516778524	0.33988172870822014	ENSCAFG00000013255, ENSCAFG00000003262, ENSCAFG00000006074, ENSCAFG00000016111	662	48	15402	1.938821752265861	1.0	0.999933083685503	99.87282146907353
Annotation Cluster 17	Enrichment Score: 0.5961489979197111
Category	Term	Count	%	PValue	Genes	List Total	Pop Hits	Pop Total	Fold Enrichment	Bonferroni	Benjamini	FDR
INTERPRO	IPR008917:Eukaryotic transcription factor, Skn-1-like, DNA-binding	3	0.4026845637583893	0.11910514257817197	ENSCAFG00000023338, ENSCAFG00000030927, ENSCAFG00000018897	662	14	15402	4.985541648683643	1.0	0.9951380427683156	86.94207874594923
INTERPRO	IPR004827:Basic-leucine zipper domain	4	0.5369127516778524	0.36360304224586987	ENSCAFG00000023338, ENSCAFG00000030927, ENSCAFG00000032161, ENSCAFG00000018897	662	50	15402	1.8612688821752266	1.0	0.9999567649005409	99.92932347764737
SMART	SM00338:BRLZ	4	0.5369127516778524	0.3758330640223916	ENSCAFG00000023338, ENSCAFG00000030927, ENSCAFG00000032161, ENSCAFG00000018897	390	46	8172	1.8220735785953177	1.0	0.9987967873056945	99.79721319155999
Annotation Cluster 18	Enrichment Score: 0.5749482777877077
Category	Term	Count	%	PValue	Genes	List Total	Pop Hits	Pop Total	Fold Enrichment	Bonferroni	Benjamini	FDR
INTERPRO	IPR008271:Serine/threonine-protein kinase, active site	17	2.2818791946308723	0.183156607323993	ENSCAFG00000008959, ENSCAFG00000007748, ENSCAFG00000004882, ENSCAFG00000010758, ENSCAFG00000001879, ENSCAFG00000003309, ENSCAFG00000004713, ENSCAFG00000002162, ENSCAFG00000009801, ENSCAFG00000012136, ENSCAFG00000009381, ENSCAFG00000019820, ENSCAFG00000016969, ENSCAFG00000006051, ENSCAFG00000014202, ENSCAFG00000015665, ENSCAFG00000008745	662	290	15402	1.3638608188352954	1.0	0.9990433134058505	96.1133384232379
SMART	SM00220:S_TKc	20	2.684563758389262	0.23997378812578543	ENSCAFG00000000685, ENSCAFG00000008959, ENSCAFG00000007748, ENSCAFG00000001879, ENSCAFG00000004882, ENSCAFG00000010758, ENSCAFG00000003309, ENSCAFG00000004713, ENSCAFG00000002162, ENSCAFG00000011222, ENSCAFG00000009801, ENSCAFG00000012136, ENSCAFG00000011768, ENSCAFG00000009381, ENSCAFG00000019820, ENSCAFG00000016969, ENSCAFG00000006051, ENSCAFG00000014202, ENSCAFG00000015665, ENSCAFG00000008745	390	333	8172	1.2584892584892586	1.0	0.9950661991504014	97.2946883590223
INTERPRO	IPR000719:Protein kinase, catalytic domain	23	3.087248322147651	0.3113635941711789	ENSCAFG00000000685, ENSCAFG00000010625, ENSCAFG00000008959, ENSCAFG00000007748, ENSCAFG00000013552, ENSCAFG00000001879, ENSCAFG00000004882, ENSCAFG00000010758, ENSCAFG00000003309, ENSCAFG00000004713, ENSCAFG00000002162, ENSCAFG00000011222, ENSCAFG00000009801, ENSCAFG00000012136, ENSCAFG00000011768, ENSCAFG00000009381, ENSCAFG00000019820, ENSCAFG00000017565, ENSCAFG00000016969, ENSCAFG00000006051,…	662	455	15402	1.1760764914843467	1.0	0.999917330090661	99.74922958845576
INTERPRO	IPR011009:Protein kinase-like domain	24	3.2214765100671143	0.3663976331365054	ENSCAFG00000000685, ENSCAFG00000010625, ENSCAFG00000008959, ENSCAFG00000007748, ENSCAFG00000013552, ENSCAFG00000001879, ENSCAFG00000004882, ENSCAFG00000010758, ENSCAFG00000003309, ENSCAFG00000002162, ENSCAFG00000004713, ENSCAFG00000011222, ENSCAFG00000019735, ENSCAFG00000009801, ENSCAFG00000012136, ENSCAFG00000011768, ENSCAFG00000009381, ENSCAFG00000019820, ENSCAFG00000017565, ENSCAFG00000016969,…	662	492	15402	1.1349200501068455	1.0	0.9999523479536174	99.93414431326883
Annotation Cluster 19	Enrichment Score: 0.47765853554808013
Category	Term	Count	%	PValue	Genes	List Total	Pop Hits	Pop Total	Fold Enrichment	Bonferroni	Benjamini	FDR
INTERPRO	IPR016197:Chromo domain-like	3	0.4026845637583893	0.3076714433518416	ENSCAFG00000023936, ENSCAFG00000010998, ENSCAFG00000007375	662	26	15402	2.6845224262142695	1.0	0.999923367842515	99.72675305838922
INTERPRO	IPR000953:Chromo domain/shadow	3	0.4026845637583893	0.3236806462028117	ENSCAFG00000023936, ENSCAFG00000010998, ENSCAFG00000007375	662	27	15402	2.585095669687815	1.0	0.9999202077290216	99.81230557148916
SMART	SM00298:CHROMO	3	0.4026845637583893	0.37052752200297534	ENSCAFG00000023936, ENSCAFG00000010998, ENSCAFG00000007375	390	27	8172	2.3282051282051284	1.0	0.9990592304786745	99.77332696411612
Annotation Cluster 20	Enrichment Score: 0.4721926730194542
Category	Term	Count	%	PValue	Genes	List Total	Pop Hits	Pop Total	Fold Enrichment	Bonferroni	Benjamini	FDR
GOTERM_MF_DIRECT	GO:0019706~protein-cysteine S-palmitoyltransferase activity	3	0.4026845637583893	0.27450545422009154	ENSCAFG00000032369, ENSCAFG00000000618, ENSCAFG00000006873	520	23	11618	2.9142140468227424	1.0	0.9965083418869416	98.98384960816318
INTERPRO	IPR001594:Zinc finger, DHHC-type, palmitoyltransferase	3	0.4026845637583893	0.2915886882647132	ENSCAFG00000032369, ENSCAFG00000000618, ENSCAFG00000006873	662	25	15402	2.79190332326284	1.0	0.9998873542155844	99.60494793617458
UP_KEYWORDS	Acyltransferase	4	0.5369127516778524	0.4787406782898346	ENSCAFG00000032369, ENSCAFG00000000618, ENSCAFG00000000414, ENSCAFG00000006873	716	59	16383	1.5512735536407538	1.0	0.9907750479416754	99.96891008987889
Annotation Cluster 21	Enrichment Score: 0.40390236746559005
Category	Term	Count	%	PValue	Genes	List Total	Pop Hits	Pop Total	Fold Enrichment	Bonferroni	Benjamini	FDR
INTERPRO	IPR024066:Regulator of G-protein signaling, domain 1	3	0.4026845637583893	0.24316703479506435	ENSCAFG00000010595, ENSCAFG00000000550, ENSCAFG00000011148	662	22	15402	3.1726174127986817	1.0	0.9996287630963191	98.85816080055196
SMART	SM00315:RGS	3	0.4026845637583893	0.5016833014725331	ENSCAFG00000010595, ENSCAFG00000000550, ENSCAFG00000011148	390	35	8172	1.7960439560439563	1.0	0.9997272121809436	99.98951726643509
INTERPRO	IPR016137:Regulator of G protein signalling superfamily	3	0.4026845637583893	0.5034525591926157	ENSCAFG00000010595, ENSCAFG00000000550, ENSCAFG00000011148	662	39	15402	1.7896816174761796	1.0	0.99999503768382	99.99868386220597
Annotation Cluster 22	Enrichment Score: 0.2404528649975401
Category	Term	Count	%	PValue	Genes	List Total	Pop Hits	Pop Total	Fold Enrichment	Bonferroni	Benjamini	FDR
INTERPRO	IPR001680:WD40 repeat	12	1.6107382550335572	0.4831153009537717	ENSCAFG00000010674, ENSCAFG00000005655, ENSCAFG00000009848, ENSCAFG00000015523, ENSCAFG00000005981, ENSCAFG00000009688, ENSCAFG00000012679, ENSCAFG00000003435, ENSCAFG00000001228, ENSCAFG00000020337, ENSCAFG00000016269, ENSCAFG00000004326	662	245	15402	1.1395523768419755	1.0	0.9999930643659081	99.9974930269411
INTERPRO	IPR015943:WD40/YVTN repeat-like-containing domain	14	1.8791946308724832	0.5648866878334822	ENSCAFG00000000673, ENSCAFG00000010674, ENSCAFG00000005655, ENSCAFG00000009848, ENSCAFG00000015523, ENSCAFG00000005981, ENSCAFG00000012679, ENSCAFG00000003435, ENSCAFG00000010719, ENSCAFG00000009688, ENSCAFG00000020337, ENSCAFG00000001228, ENSCAFG00000004326, ENSCAFG00000016269	662	308	15402	1.0575391375995606	1.0	0.9999971038202197	99.99984204421666
SMART	SM00320:WD40	12	1.6107382550335572	0.6182425632893899	ENSCAFG00000010674, ENSCAFG00000005655, ENSCAFG00000009848, ENSCAFG00000015523, ENSCAFG00000005981, ENSCAFG00000009688, ENSCAFG00000012679, ENSCAFG00000003435, ENSCAFG00000001228, ENSCAFG00000020337, ENSCAFG00000016269, ENSCAFG00000004326	390	244	8172	1.030517023959647	1.0	0.9998332187835526	99.9996851345809
INTERPRO	IPR017986:WD40-repeat-containing domain	12	1.6107382550335572	0.6471687024473396	ENSCAFG00000010674, ENSCAFG00000005655, ENSCAFG00000009848, ENSCAFG00000015523, ENSCAFG00000005981, ENSCAFG00000009688, ENSCAFG00000012679, ENSCAFG00000003435, ENSCAFG00000001228, ENSCAFG00000020337, ENSCAFG00000016269, ENSCAFG00000004326	662	277	15402	1.007907336917993	1.0	0.9999992198899467	99.99999454041819
Annotation Cluster 23	Enrichment Score: 0.23632722470375322
Category	Term	Count	%	PValue	Genes	List Total	Pop Hits	Pop Total	Fold Enrichment	Bonferroni	Benjamini	FDR
INTERPRO	IPR016187:C-type lectin fold	5	0.6711409395973155	0.5074860051219082	ENSCAFG00000011725, ENSCAFG00000031529, ENSCAFG00000006069, ENSCAFG00000013256, ENSCAFG00000030623	662	86	15402	1.3526663387901356	1.0	0.9999948097068305	99.99884537920583
INTERPRO	IPR001304:C-type lectin	4	0.5369127516778524	0.5633588762772258	ENSCAFG00000011725, ENSCAFG00000031529, ENSCAFG00000013256, ENSCAFG00000030623	662	68	15402	1.3685800604229608	1.0	0.999997431927032	99.99983290161963
SMART	SM00034:CLECT	4	0.5369127516778524	0.6042816101298881	ENSCAFG00000011725, ENSCAFG00000031529, ENSCAFG00000013256, ENSCAFG00000030623	390	65	8172	1.2894674556213017	1.0	0.9999363899496146	99.99949494691447
INTERPRO	IPR016186:C-type lectin-like	4	0.5369127516778524	0.6565117627068984	ENSCAFG00000011725, ENSCAFG00000031529, ENSCAFG00000013256, ENSCAFG00000030623	662	78	15402	1.1931210783174528	1.0	0.9999992405270277	99.99999645137918
Annotation Cluster 24	Enrichment Score: 0.22842831458387217
Category	Term	Count	%	PValue	Genes	List Total	Pop Hits	Pop Total	Fold Enrichment	Bonferroni	Benjamini	FDR
INTERPRO	IPR003877:SPla/RYanodine receptor SPRY	4	0.5369127516778524	0.5532387821469811	ENSCAFG00000020331, ENSCAFG00000024867, ENSCAFG00000029790, ENSCAFG00000001145	662	67	15402	1.389006628488975	1.0	0.999997856011007	99.99975861432488
INTERPRO	IPR001870:B30.2/SPRY domain	4	0.5369127516778524	0.5928653472389087	ENSCAFG00000020331, ENSCAFG00000024867, ENSCAFG00000029790, ENSCAFG00000001145	662	71	15402	1.310752733926216	1.0	0.9999978807025414	99.99994565231928
INTERPRO	IPR003879:Butyrophylin-like	3	0.4026845637583893	0.6049903959282348	ENSCAFG00000024867, ENSCAFG00000029790, ENSCAFG00000001145	662	47	15402	1.4850549591823616	1.0	0.9999977483174107	99.99996654967309
SMART	SM00449:SPRY	4	0.5369127516778524	0.6147090087783323	ENSCAFG00000020331, ENSCAFG00000024867, ENSCAFG00000029790, ENSCAFG00000001145	390	66	8172	1.26993006993007	1.0	0.9998653308057605	99.9996445606727
Annotation Cluster 25	Enrichment Score: 0.2035014245383999
Category	Term	Count	%	PValue	Genes	List Total	Pop Hits	Pop Total	Fold Enrichment	Bonferroni	Benjamini	FDR
KEGG_PATHWAY	cfa05223:Non-small cell lung cancer	4	0.5369127516778524	0.4027316931877977	ENSCAFG00000004436, ENSCAFG00000001675, ENSCAFG00000003783, ENSCAFG00000019735	272	57	6750	1.7414860681114552	1.0	0.8738325365718488	99.87146992422339
KEGG_PATHWAY	cfa05220:Chronic myeloid leukemia	4	0.5369127516778524	0.5571944201189202	ENSCAFG00000013244, ENSCAFG00000004436, ENSCAFG00000001675, ENSCAFG00000019735	272	72	6750	1.3786764705882353	1.0	0.9270265779529157	99.99730543896122
KEGG_PATHWAY	cfa05212:Pancreatic cancer	3	0.4026845637583893	0.7344227076124532	ENSCAFG00000004436, ENSCAFG00000001675, ENSCAFG00000019735	272	64	6750	1.1632582720588236	1.0	0.9653850802465422	99.99999634531562
KEGG_PATHWAY	cfa05214:Glioma	3	0.4026845637583893	0.7422514348025608	ENSCAFG00000004436, ENSCAFG00000001675, ENSCAFG00000019735	272	65	6750	1.1453619909502262	1.0	0.9655574059090295	99.99999751680657
KEGG_PATHWAY	cfa05218:Melanoma	3	0.4026845637583893	0.7851871229127121	ENSCAFG00000004436, ENSCAFG00000001675, ENSCAFG00000019735	272	71	6750	1.0485708367854185	1.0	0.9716744583939889	99.9999997640116
Annotation Cluster 26	Enrichment Score: 0.17132608916838885
Category	Term	Count	%	PValue	Genes	List Total	Pop Hits	Pop Total	Fold Enrichment	Bonferroni	Benjamini	FDR
INTERPRO	IPR000483:Cysteine-rich flanking region, C-terminal	5	0.6711409395973155	0.383188292304815	ENSCAFG00000024010, ENSCAFG00000017064, ENSCAFG00000017027, ENSCAFG00000007406, ENSCAFG00000016175	662	73	15402	1.5935521251500229	1.0	0.9999528666479565	99.95720925678131
SMART	SM00082:LRRCT	5	0.6711409395973155	0.46086874425197427	ENSCAFG00000024010, ENSCAFG00000017064, ENSCAFG00000017027, ENSCAFG00000007406, ENSCAFG00000016175	390	73	8172	1.435194942044257	1.0	0.9996551886603157	99.97047054420575
UP_KEYWORDS	Leucine-rich repeat	5	0.6711409395973155	0.75687672432979	ENSCAFG00000024010, ENSCAFG00000017064, ENSCAFG00000017027, ENSCAFG00000007406, ENSCAFG00000016175	716	117	16383	0.9778326887265434	1.0	0.9963994099715789	99.99999756359506
INTERPRO	IPR003591:Leucine-rich repeat, typical subtype	6	0.8053691275167786	0.8378550698239767	ENSCAFG00000024010, ENSCAFG00000024650, ENSCAFG00000017064, ENSCAFG00000017027, ENSCAFG00000007406, ENSCAFG00000016175	662	164	15402	0.8511900375801342	1.0	0.9999999983556866	99.99999999997927
SMART	SM00369:LRR_TYP	6	0.8053691275167786	0.8968809000522394	ENSCAFG00000024010, ENSCAFG00000024650, ENSCAFG00000017064, ENSCAFG00000017027, ENSCAFG00000007406, ENSCAFG00000016175	390	164	8172	0.7666041275797374	1.0	0.9999996991069263	99.99999999998953
INTERPRO	IPR001611:Leucine-rich repeat	7	0.9395973154362416	0.9335232756204681	ENSCAFG00000024010, ENSCAFG00000024650, ENSCAFG00000017064, ENSCAFG00000017027, ENSCAFG00000007406, ENSCAFG00000016175, ENSCAFG00000009608	662	230	15402	0.7080914225666624	1.0	0.9999999999980561	100.0
Annotation Cluster 27	Enrichment Score: 0.151839244350931
Category	Term	Count	%	PValue	Genes	List Total	Pop Hits	Pop Total	Fold Enrichment	Bonferroni	Benjamini	FDR
UP_KEYWORDS	Ribosomal protein	4	0.5369127516778524	0.5848574964780207	ENSCAFG00000006589, ENSCAFG00000031711, ENSCAFG00000005101, ENSCAFG00000002366	716	69	16383	1.3264512994899198	1.0	0.988241605933633	99.9981498810185
UP_KEYWORDS	Ribonucleoprotein	4	0.5369127516778524	0.7158746123690305	ENSCAFG00000006589, ENSCAFG00000031711, ENSCAFG00000005101, ENSCAFG00000002366	716	84	16383	1.0895849960095771	1.0	0.9957985022739211	99.99998318296774
KEGG_PATHWAY	cfa03010:Ribosome	5	0.6711409395973155	0.8367490830098119	ENSCAFG00000006589, ENSCAFG00000002585, ENSCAFG00000031711, ENSCAFG00000005101, ENSCAFG00000002366	272	144	6750	0.8616727941176471	1.0	0.9818190498880973	99.9999999931885
Annotation Cluster 28	Enrichment Score: 0.14502270323974042
Category	Term	Count	%	PValue	Genes	List Total	Pop Hits	Pop Total	Fold Enrichment	Bonferroni	Benjamini	FDR
INTERPRO	IPR002110:Ankyrin repeat	9	1.2080536912751678	0.6308554964934413	ENSCAFG00000005668, ENSCAFG00000001680, ENSCAFG00000001675, ENSCAFG00000012911, ENSCAFG00000009997, ENSCAFG00000007375, ENSCAFG00000012427, ENSCAFG00000005916, ENSCAFG00000002396	662	200	15402	1.0469637462235648	1.0	0.9999987788873818	99.99998872112468
INTERPRO	IPR020683:Ankyrin repeat-containing domain	9	1.2080536912751678	0.6792106557177325	ENSCAFG00000005668, ENSCAFG00000001680, ENSCAFG00000001675, ENSCAFG00000012911, ENSCAFG00000009997, ENSCAFG00000007375, ENSCAFG00000012427, ENSCAFG00000005916, ENSCAFG00000002396	662	209	15402	1.0018791829890572	1.0	0.9999996337039455	99.99999881581596
UP_KEYWORDS	ANK repeat	8	1.0738255033557047	0.7381430420485481	ENSCAFG00000005668, ENSCAFG00000001680, ENSCAFG00000012911, ENSCAFG00000009997, ENSCAFG00000007375, ENSCAFG00000012427, ENSCAFG00000005916, ENSCAFG00000002396	716	192	16383	0.95338687150838	1.0	0.9961829037263135	99.99999388545397
SMART	SM00248:ANK	8	1.0738255033557047	0.8314464334878195	ENSCAFG00000005668, ENSCAFG00000001680, ENSCAFG00000012911, ENSCAFG00000009997, ENSCAFG00000007375, ENSCAFG00000012427, ENSCAFG00000005916, ENSCAFG00000002396	390	196	8172	0.855259026687598	1.0	0.999998970224903	99.99999999328259
Annotation Cluster 29	Enrichment Score: 0.10652515596225033
Category	Term	Count	%	PValue	Genes	List Total	Pop Hits	Pop Total	Fold Enrichment	Bonferroni	Benjamini	FDR
INTERPRO	IPR020894:Cadherin conserved site	3	0.4026845637583893	0.7177679501711038	ENSCAFG00000016657, ENSCAFG00000020413, ENSCAFG00000011398	662	58	15402	1.2034066048546725	1.0	0.9999998000406568	99.99999984841298
INTERPRO	IPR002126:Cadherin	3	0.4026845637583893	0.7515010594874025	ENSCAFG00000016657, ENSCAFG00000020413, ENSCAFG00000011398	662	62	15402	1.1257674690575967	1.0	0.9999999492661067	99.99999998035594
INTERPRO	IPR015919:Cadherin-like	3	0.4026845637583893	0.7670280998544655	ENSCAFG00000016657, ENSCAFG00000020413, ENSCAFG00000011398	662	64	15402	1.090587235649547	1.0	0.9999999664051205	99.99999999302709
SMART	SM00112:CA	3	0.4026845637583893	0.7944508420923841	ENSCAFG00000016657, ENSCAFG00000020413, ENSCAFG00000011398	390	61	8172	1.030517023959647	1.0	0.9999977218597296	99.99999990860337
GOTERM_BP_DIRECT	GO:0007156~homophilic cell adhesion via plasma membrane adhesion molecules	3	0.4026845637583893	0.8924466352790617	ENSCAFG00000016657, ENSCAFG00000020413, ENSCAFG00000011398	535	86	12321	0.8033688328624212	1.0	0.9999999999979544	100.0
Annotation Cluster 30	Enrichment Score: 0.10393539029055442
Category	Term	Count	%	PValue	Genes	List Total	Pop Hits	Pop Total	Fold Enrichment	Bonferroni	Benjamini	FDR
UP_SEQ_FEATURE	topological domain:Extracellular	5	0.6711409395973155	0.7095388864223685	ENSCAFG00000013794, ENSCAFG00000013783, ENSCAFG00000013692, ENSCAFG00000012880, ENSCAFG00000003429	23	145	693	1.0389805097451275	1.0	0.9999999986165866	99.99967610822121
UP_SEQ_FEATURE	topological domain:Cytoplasmic	6	0.8053691275167786	0.7615459924622693	ENSCAFG00000013794, ENSCAFG00000013783, ENSCAFG00000013692, ENSCAFG00000012880, ENSCAFG00000003429, ENSCAFG00000007866	23	189	693	0.9565217391304348	1.0	0.9999999939501995	99.99995691368709
UP_SEQ_FEATURE	transmembrane region	6	0.8053691275167786	0.9026543720883857	ENSCAFG00000013794, ENSCAFG00000013783, ENSCAFG00000013692, ENSCAFG00000012880, ENSCAFG00000003429, ENSCAFG00000007866	23	229	693	0.789443706094551	1.0	0.9999999999925616	99.99999999546948
Annotation Cluster 31	Enrichment Score: 0.04273220396419853
Category	Term	Count	%	PValue	Genes	List Total	Pop Hits	Pop Total	Fold Enrichment	Bonferroni	Benjamini	FDR
SMART	SM00454:SAM	3	0.4026845637583893	0.8787104888336685	ENSCAFG00000005677, ENSCAFG00000003800, ENSCAFG00000014786	390	75	8172	0.8381538461538461	1.0	0.9999997074412127	99.99999999991147
INTERPRO	IPR001660:Sterile alpha motif domain	3	0.4026845637583893	0.8889933609228206	ENSCAFG00000005677, ENSCAFG00000003800, ENSCAFG00000014786	662	86	15402	0.8115998032740814	1.0	0.99999999993876	99.99999999999996
INTERPRO	IPR013761:Sterile alpha motif/pointed domain	3	0.4026845637583893	0.9529257442989129	ENSCAFG00000005677, ENSCAFG00000003800, ENSCAFG00000014786	662	110	15402	0.6345234825597365	1.0	0.999999999999894	100.0
Annotation Cluster 32	Enrichment Score: 0.032297322558105884
Category	Term	Count	%	PValue	Genes	List Total	Pop Hits	Pop Total	Fold Enrichment	Bonferroni	Benjamini	FDR
INTERPRO	IPR001650:Helicase, C-terminal	3	0.4026845637583893	0.9131829905901914	ENSCAFG00000004497, ENSCAFG00000010998, ENSCAFG00000001048	662	93	15402	0.7505116460383979	1.0	0.9999999999856597	100.0
INTERPRO	IPR014001:Helicase, superfamily 1/2, ATP-binding domain	3	0.4026845637583893	0.9219565571874881	ENSCAFG00000004497, ENSCAFG00000010998, ENSCAFG00000001048	662	96	15402	0.7270581570996979	1.0	0.999999999993906	100.0
SMART	SM00490:HELICc	3	0.4026845637583893	0.9380040208595851	ENSCAFG00000004497, ENSCAFG00000010998, ENSCAFG00000001048	390	92	8172	0.6832775919732442	1.0	0.9999999635198046	99.99999999999999
SMART	SM00487:DEXDc	3	0.4026845637583893	0.9404543915074782	ENSCAFG00000004497, ENSCAFG00000010998, ENSCAFG00000001048	390	93	8172	0.6759305210918114	1.0	0.9999999581329014	99.99999999999999
Annotation Cluster 33	Enrichment Score: 0.008676047119073986
Category	Term	Count	%	PValue	Genes	List Total	Pop Hits	Pop Total	Fold Enrichment	Bonferroni	Benjamini	FDR
GOTERM_CC_DIRECT	GO:0016021~integral component of membrane	143	19.19463087248322	0.9260435380065215	ENSCAFG00000016657, ENSCAFG00000002363, ENSCAFG00000007565, ENSCAFG00000030902, ENSCAFG00000032538, ENSCAFG00000006812, ENSCAFG00000025580, ENSCAFG00000009261, ENSCAFG00000016654, ENSCAFG00000023296, ENSCAFG00000023414, ENSCAFG00000014082, ENSCAFG00000002660, ENSCAFG00000023394, ENSCAFG00000013325, ENSCAFG00000014102, ENSCAFG00000019433, ENSCAFG00000024320, ENSCAFG00000013071, ENSCAFG00000008626,…	603	3622	13919	0.9113355548779204	1.0	0.9999939436653482	99.99999999999997
UP_KEYWORDS	Transmembrane helix	154	20.671140939597315	0.9987142097558587	ENSCAFG00000006055, ENSCAFG00000002363, ENSCAFG00000016657, ENSCAFG00000007565, ENSCAFG00000030902, ENSCAFG00000032538, ENSCAFG00000006812, ENSCAFG00000025580, ENSCAFG00000009261, ENSCAFG00000016654, ENSCAFG00000023296, ENSCAFG00000023414, ENSCAFG00000014082, ENSCAFG00000002660, ENSCAFG00000017568, ENSCAFG00000023394, ENSCAFG00000013325, ENSCAFG00000014102, ENSCAFG00000012764, ENSCAFG00000019433,…	716	4273	16383	0.8246472916206348	1.0	0.9999999853636737	100.0
UP_KEYWORDS	Transmembrane	154	20.671140939597315	0.9987907660651553	ENSCAFG00000006055, ENSCAFG00000002363, ENSCAFG00000016657, ENSCAFG00000007565, ENSCAFG00000030902, ENSCAFG00000032538, ENSCAFG00000006812, ENSCAFG00000025580, ENSCAFG00000009261, ENSCAFG00000016654, ENSCAFG00000023296, ENSCAFG00000023414, ENSCAFG00000014082, ENSCAFG00000002660, ENSCAFG00000017568, ENSCAFG00000023394, ENSCAFG00000013325, ENSCAFG00000014102, ENSCAFG00000012764, ENSCAFG00000019433,…	716	4278	16383	0.8236834682316437	1.0	0.9999999793029962	100.0
UP_KEYWORDS	Membrane	159	21.34228187919463	0.9994214317705988	ENSCAFG00000006055, ENSCAFG00000002363, ENSCAFG00000016657, ENSCAFG00000007565, ENSCAFG00000030902, ENSCAFG00000032538, ENSCAFG00000006812, ENSCAFG00000025580, ENSCAFG00000009261, ENSCAFG00000016654, ENSCAFG00000023296, ENSCAFG00000023414, ENSCAFG00000014082, ENSCAFG00000002660, ENSCAFG00000017568, ENSCAFG00000005101, ENSCAFG00000023394, ENSCAFG00000013325, ENSCAFG00000014102, ENSCAFG00000012764,…	716	4459	16383	0.8159058761327601	1.0	0.9999999960995442	100.0
Annotation Cluster 34	Enrichment Score: 0.0026692264212846493
Category	Term	Count	%	PValue	Genes	List Total	Pop Hits	Pop Total	Fold Enrichment	Bonferroni	Benjamini	FDR
INTERPRO	IPR017970:Homeobox, conserved site	3	0.4026845637583893	0.9913621738195423	ENSCAFG00000019892, ENSCAFG00000015512, ENSCAFG00000010427	662	155	15402	0.4503069876230388	1.0	1.0	100.0
INTERPRO	IPR001356:Homeodomain	4	0.5369127516778524	0.9922604377756081	ENSCAFG00000011826, ENSCAFG00000019892, ENSCAFG00000015512, ENSCAFG00000010427	662	199	15402	0.46765549803397655	1.0	1.0	100.0
UP_KEYWORDS	Homeobox	4	0.5369127516778524	0.992612284237516	ENSCAFG00000011826, ENSCAFG00000019892, ENSCAFG00000015512, ENSCAFG00000010427	716	197	16383	0.46459461758784	1.0	0.9999988756113147	100.0
SMART	SM00389:HOX	3	0.4026845637583893	0.9992759349837425	ENSCAFG00000019892, ENSCAFG00000015512, ENSCAFG00000010427	390	195	8172	0.32236686390532543	1.0	1.0	100.0
Annotation Cluster 35	Enrichment Score: 2.835254762299211E-4
Category	Term	Count	%	PValue	Genes	List Total	Pop Hits	Pop Total	Fold Enrichment	Bonferroni	Benjamini	FDR
INTERPRO	IPR000276:G protein-coupled receptor, rhodopsin-like	17	2.2818791946308723	0.9985154232069489	ENSCAFG00000017282, ENSCAFG00000014782, ENSCAFG00000007565, ENSCAFG00000023013, ENSCAFG00000013071, ENSCAFG00000008626, ENSCAFG00000029611, ENSCAFG00000000015, ENSCAFG00000006276, ENSCAFG00000006275, ENSCAFG00000013794, ENSCAFG00000013783, ENSCAFG00000032024, ENSCAFG00000017297, ENSCAFG00000013692, ENSCAFG00000013786, ENSCAFG00000019302	662	695	15402	0.5690930035427851	1.0	1.0	100.0
UP_KEYWORDS	G-protein coupled receptor	16	2.1476510067114094	0.9995815730723527	ENSCAFG00000011790, ENSCAFG00000014782, ENSCAFG00000007565, ENSCAFG00000023013, ENSCAFG00000024759, ENSCAFG00000013071, ENSCAFG00000008626, ENSCAFG00000029611, ENSCAFG00000000015, ENSCAFG00000006276, ENSCAFG00000006275, ENSCAFG00000013794, ENSCAFG00000013783, ENSCAFG00000013692, ENSCAFG00000013786, ENSCAFG00000019302	716	702	16383	0.5215107673208232	1.0	0.9999999970977055	100.0
UP_KEYWORDS	Transducer	16	2.1476510067114094	0.9999456712323769	ENSCAFG00000011790, ENSCAFG00000014782, ENSCAFG00000007565, ENSCAFG00000023013, ENSCAFG00000024759, ENSCAFG00000013071, ENSCAFG00000008626, ENSCAFG00000029611, ENSCAFG00000000015, ENSCAFG00000006276, ENSCAFG00000006275, ENSCAFG00000013794, ENSCAFG00000013783, ENSCAFG00000013692, ENSCAFG00000013786, ENSCAFG00000019302	716	776	16383	0.47177907043713646	1.0	0.9999999999561252	100.0
Annotation Cluster 36	Enrichment Score: 3.0924869097806373E-6
Category	Term	Count	%	PValue	Genes	List Total	Pop Hits	Pop Total	Fold Enrichment	Bonferroni	Benjamini	FDR
UP_KEYWORDS	Olfaction	6	0.8053691275167786	0.9999858076397654	ENSCAFG00000006276, ENSCAFG00000006275, ENSCAFG00000007565, ENSCAFG00000023013, ENSCAFG00000019302, ENSCAFG00000029611	716	450	16383	0.30508379888268156	1.0	0.9999999999976157	100.0
UP_KEYWORDS	Sensory transduction	7	0.9395973154362416	0.9999859355471816	ENSCAFG00000006276, ENSCAFG00000006275, ENSCAFG00000007565, ENSCAFG00000023013, ENSCAFG00000024759, ENSCAFG00000019302, ENSCAFG00000029611	716	492	16383	0.3255467366126175	1.0	0.9999999999967253	100.0
INTERPRO	IPR000725:Olfactory receptor	6	0.8053691275167786	0.9999948904750944	ENSCAFG00000006276, ENSCAFG00000006275, ENSCAFG00000007565, ENSCAFG00000023013, ENSCAFG00000019302, ENSCAFG00000029611	662	485	15402	0.2878250848724577	1.0	1.0	100.0
GOTERM_MF_DIRECT	GO:0004984~olfactory receptor activity	6	0.8053691275167786	0.9999977663287347	ENSCAFG00000006276, ENSCAFG00000006275, ENSCAFG00000007565, ENSCAFG00000023013, ENSCAFG00000019302, ENSCAFG00000029611	520	485	11618	0.2763996827914354	1.0	1.0	100.0
KEGG_PATHWAY	cfa04740:Olfactory transduction	5	0.6711409395973155	0.9999999966530966	ENSCAFG00000006276, ENSCAFG00000006275, ENSCAFG00000007565, ENSCAFG00000023013, ENSCAFG00000029611	272	650	6750	0.19089366515837106	1.0	0.9999999999999997	100.0

## Sheet: FLvsHEALTHY
V1	V2	V3	V4	V5	V6	V7	V8	V9	V10	V11	V12	V13
Annotation Cluster 1	Enrichment Score: 1.1272131615162169
Category	Term	Count	%	PValue	Genes	List Total	Pop Hits	Pop Total	Fold Enrichment	Bonferroni	Benjamini	FDR
INTERPRO	IPR015880:Zinc finger, C2H2-like	12	5.063291139240507	0.04991545438210505	ENSCAFG00000032164, ENSCAFG00000012719, ENSCAFG00000011813, ENSCAFG00000014502, ENSCAFG00000007664, ENSCAFG00000009010, ENSCAFG00000028614, ENSCAFG00000031506, ENSCAFG00000030275, ENSCAFG00000032035, ENSCAFG00000031000, ENSCAFG00000016361	209	464	15402	1.9058736182148162	0.9999999999696928	0.9999999999696928	51.88644511063032
INTERPRO	IPR007087:Zinc finger, C2H2	12	5.063291139240507	0.07399072660801458	ENSCAFG00000032164, ENSCAFG00000012719, ENSCAFG00000011813, ENSCAFG00000014502, ENSCAFG00000007664, ENSCAFG00000009010, ENSCAFG00000028614, ENSCAFG00000031506, ENSCAFG00000030275, ENSCAFG00000032035, ENSCAFG00000031000, ENSCAFG00000016361	209	496	15402	1.7829140299428925	0.9999999999999999	0.9998872118512285	66.65732295741132
SMART	SM00355:ZnF_C2H2	12	5.063291139240507	0.07465458245779258	ENSCAFG00000032164, ENSCAFG00000012719, ENSCAFG00000011813, ENSCAFG00000014502, ENSCAFG00000007664, ENSCAFG00000009010, ENSCAFG00000028614, ENSCAFG00000031506, ENSCAFG00000030275, ENSCAFG00000032035, ENSCAFG00000031000, ENSCAFG00000016361	120	464	8172	1.7612068965517242	0.9999694704970454	0.9944746490650315	59.68417414840981
INTERPRO	IPR013087:Zinc finger C2H2-type/integrase DNA-binding domain	10	4.219409282700422	0.11237729187634421	ENSCAFG00000032164, ENSCAFG00000011813, ENSCAFG00000014502, ENSCAFG00000007664, ENSCAFG00000009010, ENSCAFG00000028614, ENSCAFG00000031506, ENSCAFG00000030275, ENSCAFG00000031000, ENSCAFG00000016361	209	417	15402	1.7672369281608207	1.0	0.9999170774710868	81.79090807442684
Annotation Cluster 2	Enrichment Score: 0.9293690892910871
Category	Term	Count	%	PValue	Genes	List Total	Pop Hits	Pop Total	Fold Enrichment	Bonferroni	Benjamini	FDR
GOTERM_MF_DIRECT	GO:0004843~thiol-dependent ubiquitin-specific protease activity	4	1.6877637130801686	0.06807311358055476	ENSCAFG00000018906, ENSCAFG00000002014, ENSCAFG00000000323, ENSCAFG00000003498	172	64	11618	4.221656976744186	0.9999998029287458	0.9789304228319811	59.211742157108226
INTERPRO	IPR018200:Peptidase C19, ubiquitin carboxyl-terminal hydrolase 2, conserved site	3	1.2658227848101267	0.1278692157111614	ENSCAFG00000002014, ENSCAFG00000000323, ENSCAFG00000003498	209	46	15402	4.806116080715623	1.0	0.9999033915895558	85.84104804345901
GOTERM_BP_DIRECT	GO:0006511~ubiquitin-dependent protein catabolic process	4	1.6877637130801686	0.1290042034704108	ENSCAFG00000002014, ENSCAFG00000000323, ENSCAFG00000000360, ENSCAFG00000003498	161	96	12321	3.188664596273292	1.0	0.9994167350861451	87.2666745235717
INTERPRO	IPR001394:Peptidase C19, ubiquitin carboxyl-terminal hydrolase 2	3	1.2658227848101267	0.14162982816633962	ENSCAFG00000002014, ENSCAFG00000000323, ENSCAFG00000003498	209	49	15402	4.51186407577385	1.0	0.9996732371465823	88.71909291296731
GOTERM_BP_DIRECT	GO:0016579~protein deubiquitination	3	1.2658227848101267	0.14179285500861188	ENSCAFG00000002014, ENSCAFG00000000323, ENSCAFG00000003498	161	51	12321	4.501644135915236	1.0	0.9991468850869728	89.78857650820484
Annotation Cluster 3	Enrichment Score: 0.676026311609086
Category	Term	Count	%	PValue	Genes	List Total	Pop Hits	Pop Total	Fold Enrichment	Bonferroni	Benjamini	FDR
INTERPRO	IPR003877:SPla/RYanodine receptor SPRY	4	1.6877637130801686	0.06201683943689196	ENSCAFG00000020331, ENSCAFG00000024867, ENSCAFG00000029790, ENSCAFG00000001145	209	67	15402	4.399628651003357	0.9999999999999295	0.9999997344615914	59.9388686080472
SMART	SM00449:SPRY	4	1.6877637130801686	0.07118111180680643	ENSCAFG00000020331, ENSCAFG00000024867, ENSCAFG00000029790, ENSCAFG00000001145	120	66	8172	4.127272727272727	0.9999495618487052	0.9999495618487052	57.87626774938117
INTERPRO	IPR001870:B30.2/SPRY domain	4	1.6877637130801686	0.07120740853527377	ENSCAFG00000020331, ENSCAFG00000024867, ENSCAFG00000029790, ENSCAFG00000001145	209	71	15402	4.151762248129928	0.9999999999999993	0.999991253081483	65.19645202655555
INTERPRO	IPR003879:Butyrophylin-like	3	1.2658227848101267	0.13242013640410621	ENSCAFG00000024867, ENSCAFG00000029790, ENSCAFG00000001145	209	47	15402	4.703858291764226	1.0	0.999774811072672	86.86086952147068
SMART	SM00336:BBOX	3	1.2658227848101267	0.15945745299570907	ENSCAFG00000024867, ENSCAFG00000029790, ENSCAFG00000001145	120	49	8172	4.169387755102041	0.9999999999221963	0.9995730929359403	86.91655724533622
INTERPRO	IPR000315:Zinc finger, B-box	3	1.2658227848101267	0.17965540410464986	ENSCAFG00000024867, ENSCAFG00000029790, ENSCAFG00000001145	209	57	15402	3.8786199949634854	1.0	0.9997996257897528	94.095530959696
INTERPRO	IPR013320:Concanavalin A-like lectin/glucanase, subgroup	4	1.6877637130801686	0.41099942666443556	ENSCAFG00000020331, ENSCAFG00000024867, ENSCAFG00000029790, ENSCAFG00000001145	209	172	15402	1.7138088349838656	1.0	0.9999999436385324	99.94807014178917
INTERPRO	IPR017907:Zinc finger, RING-type, conserved site	3	1.2658227848101267	0.5507183446091464	ENSCAFG00000024867, ENSCAFG00000029790, ENSCAFG00000001145	209	136	15402	1.625598086124402	1.0	0.9999999661817014	99.99891559208147
SMART	SM00184:RING	3	1.2658227848101267	0.7740824414110152	ENSCAFG00000024867, ENSCAFG00000029790, ENSCAFG00000001145	120	192	8172	1.0640625000000001	1.0	0.9999999997595453	99.99999727196516
INTERPRO	IPR001841:Zinc finger, RING-type	3	1.2658227848101267	0.8312663331176718	ENSCAFG00000024867, ENSCAFG00000029790, ENSCAFG00000001145	209	236	15402	0.9367853377666044	1.0	0.999999995074858	99.99999999909161
Annotation Cluster 4	Enrichment Score: 0.3445914286615218
Category	Term	Count	%	PValue	Genes	List Total	Pop Hits	Pop Total	Fold Enrichment	Bonferroni	Benjamini	FDR
INTERPRO	IPR015943:WD40/YVTN repeat-like-containing domain	6	2.5316455696202533	0.4012575981015737	ENSCAFG00000000673, ENSCAFG00000010674, ENSCAFG00000003224, ENSCAFG00000001228, ENSCAFG00000020337, ENSCAFG00000000652	209	308	15402	1.4355931150189525	1.0	0.9999999702220498	99.93435389161529
INTERPRO	IPR001680:WD40 repeat	5	2.109704641350211	0.42337292893559647	ENSCAFG00000010674, ENSCAFG00000003224, ENSCAFG00000001228, ENSCAFG00000020337, ENSCAFG00000000652	209	245	15402	1.5039546919246167	1.0	0.9999999145997288	99.96165823789896
SMART	SM00320:WD40	5	2.109704641350211	0.47740983725217334	ENSCAFG00000010674, ENSCAFG00000003224, ENSCAFG00000001228, ENSCAFG00000020337, ENSCAFG00000000652	120	244	8172	1.3954918032786885	1.0	0.9999999996382561	99.9498644307662
INTERPRO	IPR017986:WD40-repeat-containing domain	5	2.109704641350211	0.5159368733013898	ENSCAFG00000010674, ENSCAFG00000003224, ENSCAFG00000001228, ENSCAFG00000020337, ENSCAFG00000000652	209	277	15402	1.3302126336517368	1.0	0.9999999200547426	99.99685308537643
Annotation Cluster 5	Enrichment Score: 0.29474874300046305
Category	Term	Count	%	PValue	Genes	List Total	Pop Hits	Pop Total	Fold Enrichment	Bonferroni	Benjamini	FDR
GOTERM_BP_DIRECT	GO:0007264~small GTPase mediated signal transduction	4	1.6877637130801686	0.45069029997688687	ENSCAFG00000012101, ENSCAFG00000008188, ENSCAFG00000005083, ENSCAFG00000010267	161	190	12321	1.6111147433801893	1.0	0.9999999903640635	99.98688858401349
INTERPRO	IPR001806:Small GTPase superfamily	3	1.2658227848101267	0.5011052888252978	ENSCAFG00000012101, ENSCAFG00000008188, ENSCAFG00000005083	209	124	15402	1.7829140299428925	1.0	0.9999999696603172	99.99515653564032
INTERPRO	IPR005225:Small GTP-binding protein domain	3	1.2658227848101267	0.578024934973157	ENSCAFG00000012101, ENSCAFG00000008188, ENSCAFG00000005083	209	143	15402	1.5460233546357949	1.0	0.9999999803237944	99.9995573058586
Annotation Cluster 6	Enrichment Score: 0.14328579128367663
Category	Term	Count	%	PValue	Genes	List Total	Pop Hits	Pop Total	Fold Enrichment	Bonferroni	Benjamini	FDR
INTERPRO	IPR003591:Leucine-rich repeat, typical subtype	3	1.2658227848101267	0.6525775998772403	ENSCAFG00000024010, ENSCAFG00000024650, ENSCAFG00000016175	209	164	15402	1.3480569494690164	1.0	0.9999999955624412	99.9999724714081
SMART	SM00369:LRR_TYP	3	1.2658227848101267	0.6942680426693366	ENSCAFG00000024010, ENSCAFG00000024650, ENSCAFG00000016175	120	164	8172	1.2457317073170733	1.0	0.9999999998594105	99.99990576462582
INTERPRO	IPR001611:Leucine-rich repeat	3	1.2658227848101267	0.8203199787189773	ENSCAFG00000024010, ENSCAFG00000024650, ENSCAFG00000016175	209	230	15402	0.9612232161431246	1.0	0.99999999369772	99.99999999776999
Annotation Cluster 7	Enrichment Score: 0.13881164289472342
Category	Term	Count	%	PValue	Genes	List Total	Pop Hits	Pop Total	Fold Enrichment	Bonferroni	Benjamini	FDR
INTERPRO	IPR017970:Homeobox, conserved site	3	1.2658227848101267	0.6219782276952279	ENSCAFG00000019892, ENSCAFG00000015512, ENSCAFG00000010427	209	155	15402	1.426331223954314	1.0	0.9999999898464451	99.99990804673467
INTERPRO	IPR001356:Homeodomain	3	1.2658227848101267	0.7531428876675822	ENSCAFG00000019892, ENSCAFG00000015512, ENSCAFG00000010427	209	199	15402	1.1109615060950686	1.0	0.9999999828936843	99.99999979141968
UP_KEYWORDS	Homeobox	3	1.2658227848101267	0.7606586488255467	ENSCAFG00000019892, ENSCAFG00000015512, ENSCAFG00000010427	228	197	16383	1.0942425861608336	1.0	0.9998657256813025	99.9999892366881
SMART	SM00389:HOX	3	1.2658227848101267	0.7814677483027199	ENSCAFG00000019892, ENSCAFG00000015512, ENSCAFG00000010427	120	195	8172	1.0476923076923077	1.0	0.999999998589061	99.99999815138261
Annotation Cluster 8	Enrichment Score: 0.11579787759463044
Category	Term	Count	%	PValue	Genes	List Total	Pop Hits	Pop Total	Fold Enrichment	Bonferroni	Benjamini	FDR
UP_KEYWORDS	ANK repeat	3	1.2658227848101267	0.7480111388863104	ENSCAFG00000005668, ENSCAFG00000007375, ENSCAFG00000005916	228	192	16383	1.1227384868421053	1.0	0.9998918188977732	99.99998081824337
INTERPRO	IPR002110:Ankyrin repeat	3	1.2658227848101267	0.7556101561809119	ENSCAFG00000005668, ENSCAFG00000007375, ENSCAFG00000005916	209	200	15402	1.1054066985645932	1.0	0.9999999758317295	99.99999981930668
INTERPRO	IPR020683:Ankyrin repeat-containing domain	3	1.2658227848101267	0.7768758819230874	ENSCAFG00000005668, ENSCAFG00000007375, ENSCAFG00000005916	209	209	15402	1.0578054531718597	1.0	0.9999999802046784	99.99999995079114
SMART	SM00248:ANK	3	1.2658227848101267	0.783882553777226	ENSCAFG00000005668, ENSCAFG00000007375, ENSCAFG00000005916	120	196	8172	1.0423469387755102	1.0	0.9999999921419925	99.9999983768969
Annotation Cluster 9	Enrichment Score: 0.11361933086036466
Category	Term	Count	%	PValue	Genes	List Total	Pop Hits	Pop Total	Fold Enrichment	Bonferroni	Benjamini	FDR
GOTERM_MF_DIRECT	GO:0004930~G-protein coupled receptor activity	9	3.79746835443038	0.6744189218627957	ENSCAFG00000011790, ENSCAFG00000006276, ENSCAFG00000006275, ENSCAFG00000014782, ENSCAFG00000024759, ENSCAFG00000032024, ENSCAFG00000007646, ENSCAFG00000019302, ENSCAFG00000029611	172	606	11618	1.0031660142758463	1.0	0.9999953908826158	99.99993675957877
UP_KEYWORDS	G-protein coupled receptor	9	3.79746835443038	0.7618210024743832	ENSCAFG00000011790, ENSCAFG00000006276, ENSCAFG00000006275, ENSCAFG00000014782, ENSCAFG00000013071, ENSCAFG00000024759, ENSCAFG00000007646, ENSCAFG00000019302, ENSCAFG00000029611	228	702	16383	0.921221322537112	1.0	0.9997858817295578	99.9999898088874
UP_KEYWORDS	Receptor	12	5.063291139240507	0.8057633686186386	ENSCAFG00000011790, ENSCAFG00000006276, ENSCAFG00000024010, ENSCAFG00000006275, ENSCAFG00000014782, ENSCAFG00000013071, ENSCAFG00000024759, ENSCAFG00000016175, ENSCAFG00000007646, ENSCAFG00000011745, ENSCAFG00000019302, ENSCAFG00000029611	228	981	16383	0.8789634637051343	1.0	0.9998308955528123	99.99999896640641
UP_KEYWORDS	Transducer	9	3.79746835443038	0.8482667983141094	ENSCAFG00000011790, ENSCAFG00000006276, ENSCAFG00000006275, ENSCAFG00000014782, ENSCAFG00000013071, ENSCAFG00000024759, ENSCAFG00000007646, ENSCAFG00000019302, ENSCAFG00000029611	228	776	16383	0.83337289744981	1.0	0.9998866823546362	99.99999993530217
Annotation Cluster 10	Enrichment Score: 0.11061136366092848
Category	Term	Count	%	PValue	Genes	List Total	Pop Hits	Pop Total	Fold Enrichment	Bonferroni	Benjamini	FDR
INTERPRO	IPR000504:RNA recognition motif domain	3	1.2658227848101267	0.7078435703193915	ENSCAFG00000019082, ENSCAFG00000017551, ENSCAFG00000008167	209	182	15402	1.2147326357852672	1.0	0.999999992980179	99.99999768408678
SMART	SM00360:RRM	3	1.2658227848101267	0.7191664228621637	ENSCAFG00000019082, ENSCAFG00000017551, ENSCAFG00000008167	120	172	8172	1.1877906976744188	1.0	0.9999999994225408	99.99996514432596
INTERPRO	IPR012677:Nucleotide-binding, alpha-beta plait	3	1.2658227848101267	0.7965130367332413	ENSCAFG00000019082, ENSCAFG00000017551, ENSCAFG00000008167	209	218	15402	1.0141345858390765	1.0	0.9999999894592054	99.99999998680583
GOTERM_MF_DIRECT	GO:0000166~nucleotide binding	3	1.2658227848101267	0.8904201163366291	ENSCAFG00000019082, ENSCAFG00000017551, ENSCAFG00000008167	172	253	11618	0.8009467781965255	1.0	0.9999999837388931	99.999999999939
Annotation Cluster 11	Enrichment Score: 0.05412751619689382
Category	Term	Count	%	PValue	Genes	List Total	Pop Hits	Pop Total	Fold Enrichment	Bonferroni	Benjamini	FDR
GOTERM_CC_DIRECT	GO:0016021~integral component of membrane	48	20.253164556962027	0.7417686511070904	ENSCAFG00000014782, ENSCAFG00000000811, ENSCAFG00000007758, ENSCAFG00000004574, ENSCAFG00000032538, ENSCAFG00000012998, ENSCAFG00000017588, ENSCAFG00000014116, ENSCAFG00000009261, ENSCAFG00000029611, ENSCAFG00000019309, ENSCAFG00000023296, ENSCAFG00000010997, ENSCAFG00000014082, ENSCAFG00000031529, ENSCAFG00000013204, ENSCAFG00000030013, ENSCAFG00000032024, ENSCAFG00000017297, ENSCAFG00000019870,…	195	3622	13919	0.9459457163488086	1.0	0.9999776372380327	99.99999371291104
UP_KEYWORDS	Transmembrane helix	51	21.518987341772153	0.9322916739289279	ENSCAFG00000004574, ENSCAFG00000012998, ENSCAFG00000032538, ENSCAFG00000009261, ENSCAFG00000023296, ENSCAFG00000014082, ENSCAFG00000030013, ENSCAFG00000017297, ENSCAFG00000019870, ENSCAFG00000017568, ENSCAFG00000014102, ENSCAFG00000024010, ENSCAFG00000019433, ENSCAFG00000013071, ENSCAFG00000029360, ENSCAFG00000006276, ENSCAFG00000006275, ENSCAFG00000008568, ENSCAFG00000004479, ENSCAFG00000011745,…	228	4273	16383	0.8576219099116854	1.0	0.999946814263441	99.99999999999244
UP_KEYWORDS	Transmembrane	51	21.518987341772153	0.9336359814948492	ENSCAFG00000004574, ENSCAFG00000012998, ENSCAFG00000032538, ENSCAFG00000009261, ENSCAFG00000023296, ENSCAFG00000014082, ENSCAFG00000030013, ENSCAFG00000017297, ENSCAFG00000019870, ENSCAFG00000017568, ENSCAFG00000014102, ENSCAFG00000024010, ENSCAFG00000019433, ENSCAFG00000013071, ENSCAFG00000029360, ENSCAFG00000006276, ENSCAFG00000006275, ENSCAFG00000008568, ENSCAFG00000004479, ENSCAFG00000011745,…	228	4278	16383	0.8566195467631209	1.0	0.9999312147287353	99.99999999999396
UP_KEYWORDS	Membrane	53	22.362869198312236	0.9407886597845899	ENSCAFG00000004574, ENSCAFG00000012998, ENSCAFG00000032538, ENSCAFG00000009261, ENSCAFG00000023296, ENSCAFG00000014082, ENSCAFG00000030013, ENSCAFG00000017297, ENSCAFG00000019870, ENSCAFG00000017568, ENSCAFG00000014102, ENSCAFG00000024010, ENSCAFG00000019433, ENSCAFG00000013071, ENSCAFG00000029360, ENSCAFG00000006276, ENSCAFG00000006275, ENSCAFG00000008568, ENSCAFG00000012101, ENSCAFG00000004479,…	228	4459	16383	0.8540769112734741	1.0	0.9999365521770816	99.99999999999832
Annotation Cluster 12	Enrichment Score: 0.04579697787328571
Category	Term	Count	%	PValue	Genes	List Total	Pop Hits	Pop Total	Fold Enrichment	Bonferroni	Benjamini	FDR
UP_KEYWORDS	Sensory transduction	6	2.5316455696202533	0.8157935303583936	ENSCAFG00000006276, ENSCAFG00000006275, ENSCAFG00000024759, ENSCAFG00000007646, ENSCAFG00000019302, ENSCAFG00000029611	228	492	16383	0.8762836970474968	1.0	0.9998043233906068	99.99999942987287
UP_KEYWORDS	Olfaction	5	2.109704641350211	0.8738801895291728	ENSCAFG00000006276, ENSCAFG00000006275, ENSCAFG00000007646, ENSCAFG00000019302, ENSCAFG00000029611	228	450	16383	0.7983918128654971	1.0	0.999928256270718	99.99999999187409
INTERPRO	IPR000725:Olfactory receptor	5	2.109704641350211	0.8968848477501843	ENSCAFG00000006276, ENSCAFG00000006275, ENSCAFG00000007646, ENSCAFG00000019302, ENSCAFG00000029611	209	485	15402	0.7597296897351157	1.0	0.9999999999284876	99.9999999999992
GOTERM_MF_DIRECT	GO:0004984~olfactory receptor activity	5	2.109704641350211	0.9307732603945473	ENSCAFG00000006276, ENSCAFG00000006275, ENSCAFG00000007646, ENSCAFG00000019302, ENSCAFG00000029611	172	485	11618	0.6963557899784224	1.0	0.9999999991502622	99.99999999999983
KEGG_PATHWAY	cfa04740:Olfactory transduction	4	1.6877637130801686	0.9917503774135247	ENSCAFG00000006276, ENSCAFG00000006275, ENSCAFG00000007646, ENSCAFG00000029611	87	650	6750	0.47745358090185674	1.0	0.9999999998364864	100.0
Annotation Cluster 13	Enrichment Score: 0.030994774918310992
Category	Term	Count	%	PValue	Genes	List Total	Pop Hits	Pop Total	Fold Enrichment	Bonferroni	Benjamini	FDR
INTERPRO	IPR007110:Immunoglobulin-like domain	4	1.6877637130801686	0.9132145810992138	ENSCAFG00000004565, ENSCAFG00000010997, ENSCAFG00000007461, ENSCAFG00000028809	209	404	15402	0.7296413851911507	1.0	0.9999999999653839	99.99999999999993
INTERPRO	IPR003599:Immunoglobulin subtype	3	1.2658227848101267	0.9310453328199392	ENSCAFG00000004565, ENSCAFG00000010997, ENSCAFG00000007461	209	318	15402	0.69522433871987	1.0	0.9999999999938541	100.0
SMART	SM00409:IG	3	1.2658227848101267	0.9494498073036507	ENSCAFG00000004565, ENSCAFG00000010997, ENSCAFG00000007461	120	318	8172	0.6424528301886794	1.0	0.9999999999996084	99.99999999999993

## Sheet: FLvsMZL
V1	V2	V3	V4	V5	V6	V7	V8	V9	V10	V11	V12	V13
Annotation Cluster 1	Enrichment Score: 0.9390880562124864
Category	Term	Count	%	PValue	Genes	List Total	Pop Hits	Pop Total	Fold Enrichment	Bonferroni	Benjamini	FDR
UP_KEYWORDS	Transmembrane helix	9	45.0	0.09542486259574696	ENSCAFG00000017282, ENSCAFG00000006276, ENSCAFG00000006275, ENSCAFG00000000946, ENSCAFG00000002660, ENSCAFG00000014767, ENSCAFG00000013325, ENSCAFG00000005766, ENSCAFG00000029611	20	4273	16383	1.7253334893517436	0.9099110502967084	0.6998517871062837	55.26938096766006
UP_KEYWORDS	Transmembrane	9	45.0	0.09597110420208496	ENSCAFG00000017282, ENSCAFG00000006276, ENSCAFG00000006275, ENSCAFG00000000946, ENSCAFG00000002660, ENSCAFG00000014767, ENSCAFG00000013325, ENSCAFG00000005766, ENSCAFG00000029611	20	4278	16383	1.7233169705469844	0.9112076617204465	0.5538730105496981	55.48560286673971
UP_KEYWORDS	Membrane	9	45.0	0.11709277730307194	ENSCAFG00000017282, ENSCAFG00000006276, ENSCAFG00000006275, ENSCAFG00000000946, ENSCAFG00000002660, ENSCAFG00000014767, ENSCAFG00000013325, ENSCAFG00000005766, ENSCAFG00000029611	20	4459	16383	1.6533639829558198	0.949654382633129	0.44996245606922447	63.175396537432505
GOTERM_CC_DIRECT	GO:0016021~integral component of membrane	8	40.0	0.16342392360692962	ENSCAFG00000006276, ENSCAFG00000006275, ENSCAFG00000000946, ENSCAFG00000002660, ENSCAFG00000014767, ENSCAFG00000013325, ENSCAFG00000005766, ENSCAFG00000029611	19	3622	13919	1.618065041122962	0.991915616559814	0.7992992626963347	77.1981078047055
Annotation Cluster 2	Enrichment Score: 0.823462271918254
Category	Term	Count	%	PValue	Genes	List Total	Pop Hits	Pop Total	Fold Enrichment	Bonferroni	Benjamini	FDR
GOTERM_BP_DIRECT	GO:0007165~signal transduction	3	15.0	0.08349626491202597	ENSCAFG00000006276, ENSCAFG00000006275, ENSCAFG00000029611	18	352	12321	5.833806818181818	0.9982789263227769	0.9982789263227769	59.75057251577458
UP_KEYWORDS	Olfaction	3	15.0	0.0947077031043149	ENSCAFG00000006276, ENSCAFG00000006275, ENSCAFG00000029611	20	450	16383	5.461	0.9081811604367716	0.9081811604367716	54.984108158943556
INTERPRO	IPR000725:Olfactory receptor	3	15.0	0.09861554890660844	ENSCAFG00000006276, ENSCAFG00000006275, ENSCAFG00000029611	18	485	15402	5.292783505154639	0.9973092487800896	0.8609115133076022	64.26783518470845
UP_KEYWORDS	Sensory transduction	3	15.0	0.11005951546471716	ENSCAFG00000006276, ENSCAFG00000006275, ENSCAFG00000029611	20	492	16383	4.994817073170732	0.9390935717235087	0.5032180784420366	60.75533994596076
GOTERM_MF_DIRECT	GO:0004984~olfactory receptor activity	3	15.0	0.12772812431661412	ENSCAFG00000006276, ENSCAFG00000006275, ENSCAFG00000029611	16	485	11618	4.491494845360824	0.9873857963746817	0.9873857963746817	69.38061524255934
KEGG_PATHWAY	cfa04740:Olfactory transduction	3	15.0	0.14051009510984352	ENSCAFG00000006276, ENSCAFG00000006275, ENSCAFG00000029611	8	650	6750	3.894230769230769	0.9804898646806538	0.9804898646806538	71.11161909589423
GOTERM_MF_DIRECT	GO:0004930~G-protein coupled receptor activity	3	15.0	0.18261011190531204	ENSCAFG00000006276, ENSCAFG00000006275, ENSCAFG00000029611	16	606	11618	3.594678217821782	0.9984233461905075	0.9602928997597101	82.55923662244274
UP_KEYWORDS	G-protein coupled receptor	3	15.0	0.19469372191214354	ENSCAFG00000006276, ENSCAFG00000006275, ENSCAFG00000029611	20	702	16383	3.5006410256410256	0.9944656574589796	0.5794241422872567	82.39513607999442
UP_KEYWORDS	Cell membrane	3	15.0	0.22302486125940782	ENSCAFG00000006276, ENSCAFG00000006275, ENSCAFG00000029611	20	768	16383	3.1998046875	0.9976570072513988	0.5790282119056033	86.79127453934854
UP_KEYWORDS	Transducer	3	15.0	0.22649071706797408	ENSCAFG00000006276, ENSCAFG00000006275, ENSCAFG00000029611	20	776	16383	3.1668170103092783	0.9978953847087805	0.5371965474276821	87.25658804111751
UP_KEYWORDS	Receptor	3	15.0	0.3162387949972448	ENSCAFG00000006276, ENSCAFG00000006275, ENSCAFG00000029611	20	981	16383	2.505045871559633	0.9998909295885173	0.6371348860982428	95.26166122391871

[truncated: 1 more sheets: MZLvsHEALTHY]
