# Supplementary material for: Long Non-Coding RNAs as Molecular Signatures for Canine B-Cell Lymphoma Characterization
Source: Noncoding RNA. 2019 Sep 19;5(3):47. doi: 10.3390/ncrna5030047 (PMC6789837; doi:10.3390/ncrna5030047)
Supplement: Supplementary file 1 [file ncrna-05-00047-s001.zip › Table S2.xlsx]

## Sheet: DLBCL1vsDLBCL2
ID

## Sheet: DLBCL1vsDLBCL3
ID

## Sheet: DLBCL1vsFL
ID

## Sheet: DLBCL2vsFL
ID

## Sheet: DLBCL2vsMZL
ID

## Sheet: DLBCL3vsFL
ID

## Sheet: DLBCLvsFL
ID

## Sheet: DLBCLvsHEALTHY
ID

## Sheet: FLvsHEALTHY
ID

## Sheet: FLvsMZL
ID

[truncated: 1 more sheets: MZLvsHEALTHY]
